# Supplementary material for: Benzyl 2,5-dioxopyrrolidin-1-yl carbonate
Source: Acta Crystallogr Sect E Struct Rep Online. 2008 Jun 21;64(Pt 7):o1326. doi: 10.1107/S1600536808015948 (PMC2961810; doi:10.1107/S1600536808015948)
Supplement: Supplementary file 1 [file e-64-o1326-sup1.cif]

##############################################################################
###                                                                        ###
###        Electronic paper (Acta Crystallographica Section E)             ###
###                                                                        ###
##############################################################################
#                                                                            #
# This CIF contains the data in a paper accepted for publication in Acta     #
# Crystallographica Section E. It conforms to the requirements of Notes      #
# for Authors for Section E, and has been peer reviewed under the auspices   #
# of the IUCr Commission on Journals.                                        #
#                                                                            #
# Full details of the Crystallographic Information File format               #
# are given in the paper "The Crystallographic Information File (CIF):       #
# a New Standard Archive File for Crystallography" by S. R. Hall, F. H.      #
# Allen and I. D. Brown [Acta Cryst. (1991), A47, 655-685].                  #
#                                                                            #
# The current version of the core CIF dictionary is obtainable from          #
# ftp://ftp.iucr.org/pub/cif_core.dic. The current version number is 2.4.    #
#                                                                            #
# Software is freely available for graphical display of the structure(s) in  #
# this CIF.  For information consult the CIF home page http://www.iucr.org/  #
# cif/home.html                                                              #
#                                                                            #
# This file may be used for bona fide research purposes within the           #
# scientific community so long as proper attribution is given to the journal # 
# article from which it was obtained.                                        #
#                                                                            #
##############################################################################
                                             
data_I
_audit_creation_method     SHELXL-97
_chemical_name_systematic
;
Benzyl 2,5-dioxopyrrolidin-1-yl carbonate
;
_chemical_name_common     ?
_chemical_formula_moiety     'C12 H11 N O5'
_chemical_formula_sum     'C12 H11 N O5'
_chemical_formula_iupac     'C12 H11 N O5'
_chemical_formula_weight     249.22
_chemical_melting_point     ?
_symmetry_cell_setting     monoclinic
_symmetry_space_group_name_H-M     'P 21'
_symmetry_space_group_name_Hall     'P 2yb'
loop_
    _symmetry_equiv_pos_as_xyz
    'x, y, z'
    '-x, y+1/2, -z'
_cell_length_a     12.9348(6)
_cell_length_b     6.0151(3)
_cell_length_c     16.5398(9)
_cell_angle_alpha     90.00
_cell_angle_beta     106.170(5)
_cell_angle_gamma     90.00
_cell_volume     1235.96(11)
_cell_formula_units_Z     4
_cell_measurement_reflns_used     2829
_cell_measurement_theta_min     2.6
_cell_measurement_theta_max     32.7
_cell_measurement_temperature     293(2)
_exptl_crystal_description     'block'
_exptl_crystal_colour     'colorless'
_exptl_crystal_size_max     0.60
_exptl_crystal_size_mid     0.50
_exptl_crystal_size_min     0.37
_exptl_crystal_density_diffrn     1.339
_exptl_crystal_density_meas     ?
_exptl_crystal_density_method     'not measured'
_exptl_crystal_F_000     520
_exptl_absorpt_coefficient_mu     0.106
_exptl_absorpt_correction_type     'Multi-scan'
_exptl_absorpt_process_details     '(SADABS; Bruker, 2001)'
_exptl_absorpt_correction_T_min     0.9392
_exptl_absorpt_correction_T_max     0.9619
_exptl_special_details
;
;
_diffrn_ambient_temperature     293(2)
_diffrn_radiation_type     MoK\a
_diffrn_radiation_wavelength     0.71073
_diffrn_radiation_source     'fine-focus sealed tube'
_diffrn_radiation_monochromator     graphite
_diffrn_measurement_device_type     'Bruker APEX area-detector'
_diffrn_measurement_method     '\f and \w'
_diffrn_detector_area_resol_mean     ?
_diffrn_reflns_number     7601
_diffrn_reflns_av_R_equivalents     0.029
_diffrn_reflns_av_sigmaI/netI     0.045
_diffrn_reflns_theta_min     2.6
_diffrn_reflns_theta_max     26.0
_diffrn_reflns_theta_full     26.00
_diffrn_measured_fraction_theta_max     0.99
_diffrn_measured_fraction_theta_full     0.99
_diffrn_reflns_limit_h_min     -15
_diffrn_reflns_limit_h_max     15
_diffrn_reflns_limit_k_min     -7
_diffrn_reflns_limit_k_max     6
_diffrn_reflns_limit_l_min     -20
_diffrn_reflns_limit_l_max     20
_diffrn_standards_number     0
_diffrn_standards_interval_count     0
_diffrn_standards_interval_time     0
_diffrn_standards_decay_%     0
_refine_special_details
;
Refinement of <i>F</i>^2^ against ALL reflections. The weighted <i>R</i>-factor
<i>wR</i> and goodness of fit <i>S</i> are based on <i>F</i>^2^, conventional
<i>R</i>-factors <i>R</i> are based on <i>F</i>, with <i>F</i> set to zero for
negative <i>F</i>^2^. The threshold expression of <i>F</i>^2^ >
\s(<i>F</i>^2^) is used only for calculating <i>R</i>-factors(gt) <i>etc</i>.
and is not relevant to the choice of reflections for refinement.
<i>R</i>-factors based on <i>F</i>^2^ are statistically about twice as large
as those based on <i>F</i>, and <i>R</i>- factors based on ALL data will be
even larger.
;
_reflns_number_total     2648
_reflns_number_gt     1646
_reflns_threshold_expression     I>2\s(I)
_refine_ls_structure_factor_coef     Fsqd
_refine_ls_matrix_type     full
_refine_ls_R_factor_all     0.061
_refine_ls_R_factor_gt     0.037
_refine_ls_wR_factor_gt     0.095
_refine_ls_wR_factor_ref     0.113
_refine_ls_goodness_of_fit_ref     0.904
_refine_ls_restrained_S_all     0.904
_refine_ls_number_reflns     2648
_refine_ls_number_parameters     325
_refine_ls_number_restraints     1
_refine_ls_hydrogen_treatment     constr
_refine_ls_weighting_scheme     calc
_refine_ls_weighting_details
                 'calc w=1/[\s^2^(Fo^2^)+(0.0784P)^2^] where P=(Fo^2^+2Fc^2^)/3'
_atom_sites_solution_hydrogens     geom
_atom_sites_solution_primary     direct
_atom_sites_solution_secondary     difmap
_refine_ls_shift/su_max     0.000
_refine_ls_shift/su_mean     0.000
_refine_diff_density_max     0.16
_refine_diff_density_min     -0.16
_refine_ls_extinction_method     none
_refine_ls_extinction_coef     ?
loop_
    _atom_type_symbol
    _atom_type_description
    _atom_type_scat_dispersion_real
    _atom_type_scat_dispersion_imag
    _atom_type_scat_source
    'C' 'C' 0.0033 0.0000
                         'International Tables Vol C Tables 4.2.6.8 and 6.1.1.4'
    'H' 'H' 0.0000 0.0000
                         'International Tables Vol C Tables 4.2.6.8 and 6.1.1.4'
    'N' 'N' 0.0061 0.0000
                         'International Tables Vol C Tables 4.2.6.8 and 6.1.1.4'
    'O' 'O' 0.0106 0.0000
                         'International Tables Vol C Tables 4.2.6.8 and 6.1.1.4'
_computing_data_collection     'SMART (Bruker, 2001)'
_computing_cell_refinement     'SAINT (Bruker, 2001)'
_computing_data_reduction     'SAINT (Bruker, 2001)'
_computing_structure_solution     'SHELXS97 (Sheldrick, 2008)'
_computing_structure_refinement     'SHELXL97 (Sheldrick, 2008)'
_computing_molecular_graphics     'ORTEP-3 for Windows (Farrugia, 1997)'
_computing_publication_material     'SHELXL97 (Sheldrick, 2008)'
loop_
    _atom_site_type_symbol
    _atom_site_label
    _atom_site_fract_x
    _atom_site_fract_y
    _atom_site_fract_z
    _atom_site_U_iso_or_equiv
    _atom_site_adp_type
    _atom_site_calc_flag
    _atom_site_refinement_flags
    _atom_site_occupancy
    _atom_site_disorder_assembly
    _atom_site_disorder_group
    O O1 0.27634(19) 0.9193(4) -0.12266(14) 0.0590(6) Uani d . 1 . .
    O O2 0.23745(17) 0.8957(3) 0.00217(13) 0.0497(5) Uani d . 1 . .
    O O3 0.31938(17) 0.6230(4) -0.03469(13) 0.0505(6) Uani d . 1 . .
    O O4 0.21313(18) 0.4121(5) -0.18601(15) 0.0656(6) Uani d . 1 . .
    O O5 0.53866(19) 0.6359(5) -0.02062(18) 0.0748(8) Uani d . 1 . .
    N N1 0.36798(19) 0.5329(4) -0.09240(16) 0.0455(6) Uani d . 1 . .
    C C1 0.2760(2) 0.8299(5) -0.0593(2) 0.0444(7) Uani d . 1 . .
    C C2 0.1931(3) 1.1212(6) -0.0092(2) 0.0608(9) Uani d . 1 . .
    H H2A 0.1403 1.1337 -0.0637 0.073 Uiso calc R 1 . .
    H H2B 0.2500 1.2278 -0.0070 0.073 Uiso calc R 1 . .
    C C3 0.1417(2) 1.1683(6) 0.05872(19) 0.0472(8) Uani d . 1 . .
    C C4 0.1608(3) 1.3686(7) 0.1003(2) 0.0679(10) Uani d . 1 . .
    H H4A 0.2106 1.4682 0.0900 0.081 Uiso calc R 1 . .
    C C5 0.1038(4) 1.4196(9) 0.1584(3) 0.0840(13) Uani d . 1 . .
    H H5A 0.1137 1.5575 0.1849 0.101 Uiso calc R 1 . .
    C C6 0.0353(4) 1.2742(11) 0.1766(3) 0.0891(15) Uani d . 1 . .
    H H6A 0.0001 1.3084 0.2170 0.107 Uiso calc R 1 . .
    C C7 0.0174(4) 1.0773(10) 0.1359(3) 0.0933(15) Uani d . 1 . .
    H H7A -0.0321 0.9779 0.1467 0.112 Uiso calc R 1 . .
    C C8 0.0722(3) 1.0237(8) 0.0785(2) 0.0661(10) Uani d . 1 . .
    H H8A 0.0613 0.8850 0.0526 0.079 Uiso calc R 1 . .
    C C9 0.3091(2) 0.4209(5) -0.16335(19) 0.0461(7) Uani d . 1 . .
    C C10 0.3907(3) 0.3163(6) -0.1998(2) 0.0565(9) Uani d . 1 . .
    H H10A 0.3761 0.3525 -0.2591 0.068 Uiso calc R 1 . .
    H H10B 0.3903 0.1560 -0.1938 0.068 Uiso calc R 1 . .
    C C11 0.4985(3) 0.4128(7) -0.1500(2) 0.0623(9) Uani d . 1 . .
    H H11A 0.5500 0.2946 -0.1289 0.075 Uiso calc R 1 . .
    H H11B 0.5271 0.5101 -0.1853 0.075 Uiso calc R 1 . .
    C C12 0.4779(3) 0.5406(6) -0.0785(2) 0.0553(9) Uani d . 1 . .
    O O1A 0.6443(2) 0.2514(6) 0.29926(19) 0.0827(9) Uani d . 1 . .
    O O2A 0.77413(16) 0.4716(5) 0.37734(14) 0.0616(7) Uani d . 1 . .
    O O3A 0.62034(17) 0.4715(5) 0.40198(16) 0.0689(7) Uani d . 1 . .
    O O4A 0.4335(3) 0.6375(7) 0.2938(3) 0.1198(14) Uani d . 1 . .
    O O5A 0.5736(2) 0.0935(7) 0.4792(2) 0.1059(12) Uani d . 1 . .
    N N1A 0.5208(2) 0.3728(6) 0.3867(2) 0.0622(8) Uani d . 1 . .
    C C1A 0.6797(3) 0.3790(7) 0.3534(2) 0.0550(8) Uani d . 1 . .
    C C2A 0.8508(3) 0.3870(10) 0.3332(3) 0.0911(16) Uani d . 1 . .
    H H2AA 0.8264 0.4263 0.2740 0.109 Uiso calc R 1 . .
    H H2AB 0.8552 0.2262 0.3375 0.109 Uiso calc R 1 . .
    C C3A 0.9578(2) 0.4857(7) 0.3717(2) 0.0557(9) Uani d . 1 . .
    C C4A 1.0340(3) 0.3744(8) 0.4333(2) 0.0709(11) Uani d . 1 . .
    H H4AA 1.0177 0.2372 0.4527 0.085 Uiso calc R 1 . .
    C C5A 1.1365(3) 0.4690(11) 0.4670(3) 0.0887(16) Uani d . 1 . .
    H H5AA 1.1874 0.3968 0.5099 0.106 Uiso calc R 1 . .
    C C6A 1.1608(3) 0.6646(11) 0.4368(3) 0.0895(15) Uani d . 1 . .
    H H6AA 1.2292 0.7252 0.4578 0.107 Uiso calc R 1 . .
    C C7A 1.0853(4) 0.7737(9) 0.3755(3) 0.0862(13) Uani d . 1 . .
    H H7AA 1.1020 0.9096 0.3555 0.103 Uiso calc R 1 . .
    C C8A 0.9857(3) 0.6845(8) 0.3435(3) 0.0706(11) Uani d . 1 . .
    H H8AA 0.9353 0.7605 0.3015 0.085 Uiso calc R 1 . .
    C C9A 0.4312(3) 0.4689(9) 0.3325(3) 0.0754(12) Uani d . 1 . .
    C C10A 0.3393(3) 0.3194(10) 0.3337(3) 0.0832(14) Uani d . 1 . .
    H H10C 0.3091 0.2524 0.2788 0.100 Uiso calc R 1 . .
    H H10D 0.2831 0.4018 0.3490 0.100 Uiso calc R 1 . .
    C C11A 0.3865(3) 0.1416(8) 0.3994(3) 0.0777(12) Uani d . 1 . .
    H H11C 0.3544 0.1502 0.4458 0.093 Uiso calc R 1 . .
    H H11D 0.3736 -0.0056 0.3747 0.093 Uiso calc R 1 . .
    C C12A 0.5045(3) 0.1884(8) 0.4293(3) 0.0673(11) Uani d . 1 . .
loop_
    _atom_site_aniso_label
    _atom_site_aniso_U_11
    _atom_site_aniso_U_22
    _atom_site_aniso_U_33
    _atom_site_aniso_U_12
    _atom_site_aniso_U_13
    _atom_site_aniso_U_23
    O1 0.0811(15) 0.0513(14) 0.0528(13) 0.0115(13) 0.0323(12) 0.0095(12)
    O2 0.0626(12) 0.0399(12) 0.0566(12) 0.0124(11) 0.0329(10) 0.0057(11)
    O3 0.0624(13) 0.0440(13) 0.0512(13) 0.0133(11) 0.0258(10) 0.0033(10)
    O4 0.0546(14) 0.0698(16) 0.0720(15) -0.0004(13) 0.0168(11) -0.0030(14)
    O5 0.0559(14) 0.0745(18) 0.0844(18) 0.0002(14) 0.0039(12) -0.0231(17)
    N1 0.0468(14) 0.0476(16) 0.0459(14) 0.0087(12) 0.0194(12) -0.0030(13)
    C1 0.0493(17) 0.0382(18) 0.0488(18) 0.0030(14) 0.0188(14) 0.0032(15)
    C2 0.080(2) 0.043(2) 0.068(2) 0.0177(18) 0.0362(19) 0.0118(18)
    C3 0.0414(15) 0.051(2) 0.0494(18) 0.0076(16) 0.0135(13) -0.0005(16)
    C4 0.088(2) 0.053(2) 0.066(2) 0.003(2) 0.0270(19) -0.005(2)
    C5 0.118(3) 0.067(3) 0.065(2) 0.027(3) 0.022(2) -0.013(2)
    C6 0.098(3) 0.110(4) 0.072(3) 0.032(3) 0.043(3) 0.001(3)
    C7 0.092(3) 0.101(4) 0.109(3) -0.004(3) 0.064(3) 0.000(3)
    C8 0.064(2) 0.064(2) 0.076(3) -0.0068(19) 0.0300(19) -0.008(2)
    C9 0.0498(18) 0.0416(17) 0.0467(17) 0.0004(16) 0.0131(14) 0.0059(16)
    C10 0.077(2) 0.0432(19) 0.056(2) 0.0037(17) 0.0298(17) -0.0018(16)
    C11 0.0611(19) 0.062(2) 0.071(2) 0.010(2) 0.0308(17) -0.004(2)
    C12 0.057(2) 0.045(2) 0.066(2) 0.0055(17) 0.0220(18) 0.0045(18)
    O1A 0.0602(15) 0.104(2) 0.088(2) -0.0266(16) 0.0275(14) -0.0459(19)
    O2A 0.0461(12) 0.0834(18) 0.0610(13) -0.0171(12) 0.0241(10) -0.0254(13)
    O3A 0.0544(13) 0.0811(18) 0.0809(16) -0.0165(13) 0.0347(12) -0.0239(15)
    O4A 0.100(2) 0.129(3) 0.137(3) 0.019(2) 0.045(2) 0.071(3)
    O5A 0.0670(17) 0.125(3) 0.121(3) 0.0130(19) 0.0171(17) 0.058(2)
    N1A 0.0476(16) 0.077(2) 0.0663(17) -0.0042(16) 0.0236(14) 0.0057(17)
    C1A 0.0526(19) 0.063(2) 0.0530(18) -0.0064(18) 0.0210(15) -0.004(2)
    C2A 0.064(2) 0.137(4) 0.087(3) -0.024(3) 0.044(2) -0.057(3)
    C3A 0.0461(17) 0.080(3) 0.0450(18) -0.0014(19) 0.0186(15) -0.0142(19)
    C4A 0.073(3) 0.081(3) 0.066(2) 0.005(2) 0.031(2) 0.006(2)
    C5A 0.061(2) 0.136(5) 0.064(2) 0.028(3) 0.0094(19) 0.004(3)
    C6A 0.051(2) 0.129(5) 0.086(3) -0.019(3) 0.015(2) -0.024(4)
    C7A 0.084(3) 0.081(3) 0.101(3) -0.018(3) 0.039(3) -0.012(3)
    C8A 0.065(2) 0.082(3) 0.065(2) 0.010(2) 0.0181(18) 0.001(2)
    C9A 0.063(2) 0.099(4) 0.067(2) 0.008(2) 0.0224(19) 0.014(3)
    C10A 0.056(2) 0.123(4) 0.072(3) 0.004(3) 0.0203(18) 0.014(3)
    C11A 0.056(2) 0.085(3) 0.091(3) -0.010(2) 0.0193(18) 0.006(3)
    C12A 0.056(2) 0.077(3) 0.073(3) 0.000(2) 0.0241(19) 0.010(2)
_geom_special_details
;
All e.s.d.'s (except the e.s.d. in the dihedral angle between two l.s. planes)
are estimated using the full covariance matrix. The cell e.s.d.'s are taken
into account individually in the estimation of e.s.d.'s in distances, angles
and torsion angles; correlations between e.s.d.'s in cell parameters are only
used when they are defined by crystal symmetry. An approximate (isotropic)
treatment of cell e.s.d.'s is used for estimating e.s.d.'s involving l.s.
planes.
;
loop_
    _geom_bond_atom_site_label_1
    _geom_bond_atom_site_label_2
    _geom_bond_site_symmetry_2
    _geom_bond_distance
    _geom_bond_publ_flag
    O1 C1 . 1.179(4) no
    O2 C1 . 1.312(4) no
    O2 C2 . 1.464(4) no
    O3 C1 . 1.379(4) no
    O3 N1 . 1.391(3) ?
    O4 C9 . 1.193(4) no
    O5 C12 . 1.202(4) ?
    N1 C12 . 1.376(4) ?
    N1 C9 . 1.383(4) no
    C2 C3 . 1.484(5) no
    C2 H2A . 0.9700 no
    C2 H2B . 0.9700 no
    C3 C8 . 1.355(5) no
    C3 C4 . 1.375(5) no
    C4 C5 . 1.399(6) no
    C4 H4A . 0.9300 no
    C5 C6 . 1.338(7) no
    C5 H5A . 0.9300 no
    C6 C7 . 1.350(8) ?
    C6 H6A . 0.9300 no
    C7 C8 . 1.371(6) no
    C7 H7A . 0.9300 no
    C8 H8A . 0.9300 no
    C9 C10 . 1.493(5) no
    C10 C11 . 1.524(5) no
    C10 H10A . 0.9700 no
    C10 H10B . 0.9700 no
    C11 C12 . 1.495(5) no
    C11 H11A . 0.9700 no
    C11 H11B . 0.9700 no
    O1A C1A . 1.171(4) no
    O2A C1A . 1.300(4) no
    O2A C2A . 1.477(4) no
    O3A C1A . 1.374(4) no
    O3A N1A . 1.376(4) ?
    O4A C9A . 1.205(6) no
    O5A C12A . 1.182(5) ?
    N1A C12A . 1.361(5) ?
    N1A C9A . 1.379(5) no
    C2A C3A . 1.477(5) no
    C2A H2AA . 0.9700 no
    C2A H2AB . 0.9700 no
    C3A C8A . 1.368(6) no
    C3A C4A . 1.378(5) no
    C4A C5A . 1.407(6) no
    C4A H4AA . 0.9300 no
    C5A C6A . 1.349(8) no
    C5A H5AA . 0.9300 no
    C6A C7A . 1.364(7) ?
    C6A H6AA . 0.9300 no
    C7A C8A . 1.359(6) no
    C7A H7AA . 0.9300 no
    C8A H8AA . 0.9300 no
    C9A C10A . 1.495(6) no
    C10A C11A . 1.526(7) no
    C10A H10C . 0.9700 no
    C10A H10D . 0.9700 no
    C11A C12A . 1.493(6) no
    C11A H11C . 0.9700 no
    C11A H11D . 0.9700 no
loop_
    _geom_angle_atom_site_label_1
    _geom_angle_atom_site_label_2
    _geom_angle_atom_site_label_3
    _geom_angle_site_symmetry_1
    _geom_angle_site_symmetry_3
    _geom_angle
    _geom_angle_publ_flag
    C1 O2 C2 . . 113.6(2) no
    C1 O3 N1 . . 112.0(2) no
    C12 N1 C9 . . 117.2(3) no
    C12 N1 O3 . . 121.0(3) no
    C9 N1 O3 . . 121.6(2) no
    O1 C1 O2 . . 130.4(3) no
    O1 C1 O3 . . 124.9(3) ?
    O2 C1 O3 . . 104.8(3) ?
    O2 C2 C3 . . 108.8(3) no
    O2 C2 H2A . . 109.9 no
    C3 C2 H2A . . 109.9 no
    O2 C2 H2B . . 109.9 no
    C3 C2 H2B . . 109.9 no
    H2A C2 H2B . . 108.3 no
    C8 C3 C4 . . 118.7(3) no
    C8 C3 C2 . . 121.8(3) no
    C4 C3 C2 . . 119.4(3) ?
    C3 C4 C5 . . 118.7(4) no
    C3 C4 H4A . . 120.7 no
    C5 C4 H4A . . 120.7 no
    C6 C5 C4 . . 121.3(4) ?
    C6 C5 H5A . . 119.3 no
    C4 C5 H5A . . 119.3 no
    C5 C6 C7 . . 119.5(4) no
    C5 C6 H6A . . 120.2 no
    C7 C6 H6A . . 120.2 no
    C6 C7 C8 . . 120.2(5) no
    C6 C7 H7A . . 119.9 no
    C8 C7 H7A . . 119.9 no
    C3 C8 C7 . . 121.4(4) no
    C3 C8 H8A . . 119.3 no
    C7 C8 H8A . . 119.3 no
    O4 C9 N1 . . 124.6(3) no
    O4 C9 C10 . . 130.1(3) no
    N1 C9 C10 . . 105.3(3) no
    C9 C10 C11 . . 105.3(3) no
    C9 C10 H10A . . 110.7 no
    C11 C10 H10A . . 110.7 no
    C9 C10 H10B . . 110.7 no
    C11 C10 H10B . . 110.7 no
    H10A C10 H10B . . 108.8 no
    C12 C11 C10 . . 106.6(3) no
    C12 C11 H11A . . 110.4 no
    C10 C11 H11A . . 110.4 no
    C12 C11 H11B . . 110.4 no
    C10 C11 H11B . . 110.4 no
    H11A C11 H11B . . 108.6 no
    O5 C12 N1 . . 124.4(3) no
    O5 C12 C11 . . 130.8(3) no
    N1 C12 C11 . . 104.7(3) ?
    C1A O2A C2A . . 113.9(3) no
    C1A O3A N1A . . 111.3(3) no
    C12A N1A O3A . . 121.9(3) no
    C12A N1A C9A . . 117.0(3) no
    O3A N1A C9A . . 120.8(3) no
    O1A C1A O2A . . 130.4(3) no
    O1A C1A O3A . . 123.3(3) ?
    O2A C1A O3A . . 106.2(3) ?
    O2A C2A C3A . . 109.0(3) no
    O2A C2A H2AA . . 109.9 no
    C3A C2A H2AA . . 109.9 no
    O2A C2A H2AB . . 109.9 no
    C3A C2A H2AB . . 109.9 no
    H2AA C2A H2AB . . 108.3 no
    C8A C3A C4A . . 118.3(3) no
    C8A C3A C2A . . 120.6(4) no
    C4A C3A C2A . . 121.0(4) ?
    C3A C4A C5A . . 119.8(4) no
    C3A C4A H4AA . . 120.1 no
    C5A C4A H4AA . . 120.1 no
    C6A C5A C4A . . 119.8(4) ?
    C6A C5A H5AA . . 120.1 no
    C4A C5A H5AA . . 120.1 no
    C5A C6A C7A . . 120.1(4) no
    C5A C6A H6AA . . 119.9 no
    C7A C6A H6AA . . 119.9 no
    C8A C7A C6A . . 120.3(5) no
    C8A C7A H7AA . . 119.9 no
    C6A C7A H7AA . . 119.9 no
    C7A C8A C3A . . 121.6(4) no
    C7A C8A H8AA . . 119.2 no
    C3A C8A H8AA . . 119.2 no
    O4A C9A N1A . . 123.9(4) no
    O4A C9A C10A . . 130.6(4) no
    N1A C9A C10A . . 105.5(4) no
    C9A C10A C11A . . 105.6(3) no
    C9A C10A H10C . . 110.6 no
    C11A C10A H10C . . 110.6 no
    C9A C10A H10D . . 110.6 no
    C11A C10A H10D . . 110.6 no
    H10C C10A H10D . . 108.8 no
    C12A C11A C10A . . 105.8(4) no
    C12A C11A H11C . . 110.6 no
    C10A C11A H11C . . 110.6 no
    C12A C11A H11D . . 110.6 no
    C10A C11A H11D . . 110.6 no
    H11C C11A H11D . . 108.7 no
    O5A C12A N1A . . 123.9(4) no
    O5A C12A C11A . . 130.1(4) no
    N1A C12A C11A . . 105.9(3) ?
loop_
    _geom_torsion_atom_site_label_1
    _geom_torsion_atom_site_label_2
    _geom_torsion_atom_site_label_3
    _geom_torsion_atom_site_label_4
    _geom_torsion_site_symmetry_1
    _geom_torsion_site_symmetry_2
    _geom_torsion_site_symmetry_3
    _geom_torsion_site_symmetry_4
    _geom_torsion
    _geom_torsion_publ_flag
    C1 O3 N1 C12 . . . . 100.4(3) ?
    C1 O3 N1 C9 . . . . -83.5(3) no
    C2 O2 C1 O1 . . . . -3.5(5) no
    C2 O2 C1 O3 . . . . 176.4(2) no
    N1 O3 C1 O1 . . . . 2.2(4) ?
    N1 O3 C1 O2 . . . . -177.7(2) no
    C1 O2 C2 C3 . . . . 174.0(3) no
    O2 C2 C3 C8 . . . . -48.6(4) ?
    O2 C2 C3 C4 . . . . 134.7(3) ?
    C8 C3 C4 C5 . . . . -3.0(5) no
    C2 C3 C4 C5 . . . . 173.8(3) no
    C3 C4 C5 C6 . . . . 2.9(6) no
    C4 C5 C6 C7 . . . . -2.6(7) no
    C5 C6 C7 C8 . . . . 2.4(7) no
    C4 C3 C8 C7 . . . . 3.0(6) no
    C2 C3 C8 C7 . . . . -173.8(4) no
    C6 C7 C8 C3 . . . . -2.6(7) no
    C12 N1 C9 O4 . . . . -175.3(3) no
    O3 N1 C9 O4 . . . . 8.4(5) no
    C12 N1 C9 C10 . . . . 6.2(4) no
    O3 N1 C9 C10 . . . . -170.1(3) ?
    O4 C9 C10 C11 . . . . 172.9(3) no
    N1 C9 C10 C11 . . . . -8.8(4) no
    C9 C10 C11 C12 . . . . 8.6(4) no
    C9 N1 C12 O5 . . . . 178.3(3) no
    O3 N1 C12 O5 . . . . -5.4(5) no
    C9 N1 C12 C11 . . . . -0.7(4) no
    O3 N1 C12 C11 . . . . 175.7(3) no
    C10 C11 C12 O5 . . . . 176.0(4) no
    C10 C11 C12 N1 . . . . -5.1(4) no
    C1A O3A N1A C12A . . . . 88.0(4) ?
    C1A O3A N1A C9A . . . . -97.8(4) no
    C2A O2A C1A O1A . . . . -5.6(6) no
    C2A O2A C1A O3A . . . . 178.3(4) no
    N1A O3A C1A O1A . . . . 8.3(5) ?
    N1A O3A C1A O2A . . . . -175.2(3) no
    C1A O2A C2A C3A . . . . -173.9(4) no
    O2A C2A C3A C8A . . . . -88.5(4) ?
    O2A C2A C3A C4A . . . . 95.3(5) ?
    C8A C3A C4A C5A . . . . 1.6(5) no
    C2A C3A C4A C5A . . . . 177.8(3) no
    C3A C4A C5A C6A . . . . -2.2(6) no
    C4A C5A C6A C7A . . . . 1.8(7) no
    C5A C6A C7A C8A . . . . -1.0(7) no
    C6A C7A C8A C3A . . . . 0.4(6) no
    C4A C3A C8A C7A . . . . -0.7(5) no
    C2A C3A C8A C7A . . . . -177.0(4) no
    C12A N1A C9A O4A . . . . 176.7(5) no
    O3A N1A C9A O4A . . . . 2.2(6) no
    C12A N1A C9A C10A . . . . -4.1(5) no
    O3A N1A C9A C10A . . . . -178.6(3) ?
    O4A C9A C10A C11A . . . . -176.5(5) no
    N1A C9A C10A C11A . . . . 4.4(5) no
    C9A C10A C11A C12A . . . . -3.4(5) no
    O3A N1A C12A O5A . . . . -3.4(6) no
    C9A N1A C12A O5A . . . . -177.8(5) no
    O3A N1A C12A C11A . . . . 176.3(4) no
    C9A N1A C12A C11A . . . . 1.9(5) no
    C10A C11A C12A O5A . . . . -179.2(5) no
    C10A C11A C12A N1A . . . . 1.1(5) no
loop_
    _geom_hbond_atom_site_label_D
    _geom_hbond_atom_site_label_H
    _geom_hbond_atom_site_label_A
    _geom_hbond_site_symmetry_A
    _geom_hbond_distance_DH
    _geom_hbond_distance_HA
    _geom_hbond_distance_DA
    _geom_hbond_angle_DHA
    C10 H10B O1 1_545 0.97 2.56 3.251(4) 128
    C8A H8AA O4 2_655 0.93 2.47 3.398(5) 172
    C10 H10A O1A 2_655 0.97 2.48 3.057(5) 118
    C2A H2AA O1 2_645 0.97 2.49 3.417(5) 161
    C6A H6AA O5A 2_756 0.93 2.60 3.354(6) 139
data_global
_journal_date_recd_electronic     2008-04-02
_journal_date_accepted     2008-05-27
_journal_name_full     'Acta Crystallographica, Section E'
_journal_year     2008
_journal_volume     64
_journal_issue      7
_journal_page_first     o1326
_journal_page_last     o1326
_journal_paper_category     QO
_journal_coeditor_code     PV2076
_publ_contact_author_name     'Peng-Xiang Xu'
_publ_contact_author_address
;
Department of Chemistry,
 The Key Laboratory for Chemical Biology of Fujian Province,
 College of Chemistry and Chemical Engineering,
 Xiamen University,
 Xiamen 361005,
 People's Republic of China
;
_publ_contact_author_email     xpengxiang@xmu.edu.cn
_publ_contact_author_fax     '86-592-2185780'
_publ_contact_author_phone     '86-592-2185780'
_publ_section_title
;
Benzyl 2,5-dioxopyrrolidin-1-yl carbonate
;
loop_
    _publ_author_name
    _publ_author_address
    'An-Fu Hu'
;
 Department of Chemistry,
 The Key Laboratory for Chemical Biology of Fujian Province,
 College of Chemistry and Chemical Engineering,
 Xiamen University,
 Xiamen 361005,
 People's Republic of China
;
    'Tao Ji'
;
 Department of Chemistry,
 The Key Laboratory for Chemical Biology of Fujian Province,
 College of Chemistry and Chemical Engineering,
 Xiamen University,
 Xiamen 361005,
 People's Republic of China
;
    'Yu-Xing Gao'
;
 Department of Chemistry,
 The Key Laboratory for Chemical Biology of Fujian Province,
 College of Chemistry and Chemical Engineering,
 Xiamen University,
 Xiamen 361005,
 People's Republic of China
;
    'Peng-Xiang Xu'
;
 Department of Chemistry,
 The Key Laboratory for Chemical Biology of Fujian Province,
 College of Chemistry and Chemical Engineering,
 Xiamen University,
 Xiamen 361005,
 People's Republic of China
;
    'Yu-Fen Zhao'
;
 Department of Chemistry,
 The Key Laboratory for Chemical Biology of Fujian Province,
 College of Chemistry and Chemical Engineering,
 Xiamen University,
 Xiamen 361005,
 People's Republic of China
;
