# Supplementary material for: Benzyl 2,5-dioxopyrrolidin-1-yl carbonate
Source: Acta Crystallogr Sect E Struct Rep Online. 2008 Jun 21;64(Pt 7):o1326. doi: 10.1107/S1600536808015948 (PMC2961810; doi:10.1107/S1600536808015948)
Supplement: Supplementary file 2 [file e-64-o1326-Isup2.hkl]

# 
# h,k,l, Fc-squared, Fo-squared, sigma(Fo-squared) and status flag 
# 
data_I
_shelx_title ' P in P2(1)' 
_shelx_refln_list_code          4 
_shelx_F_calc_maximum      109.62 
_exptl_crystal_F_000       520.00 
_reflns_d_resolution_high  0.8107 
 
loop_ 
 _symmetry_equiv_pos_as_xyz 
 'x, y, z' 
 '-x, y+1/2, -z' 
 
_cell_length_a    12.9348 
_cell_length_b     6.0151 
_cell_length_c    16.5398 
_cell_angle_alpha  90.000 
_cell_angle_beta  106.170 
_cell_angle_gamma  90.000 
 
_shelx_F_squared_multiplier     1.000 
 
loop_ 
 _refln_index_h 
 _refln_index_k 
 _refln_index_l 
 _refln_F_squared_calc 
 _refln_F_squared_meas 
 _refln_F_squared_sigma 
 _refln_observed_status 
   2   0   0      700.74      603.60      3.51 o 
   3   0   0        2.81        2.67      1.20 o 
   4   0   0       30.82       33.83      1.22 o 
   5   0   0       92.28      118.42      2.71 o 
   6   0   0      403.01      544.71      4.58 o 
   7   0   0       70.88       78.35      2.12 o 
   8   0   0       90.74      107.12      2.57 o 
   9   0   0        3.17        2.92      2.19 o 
  10   0   0       19.93       18.15      5.22 o 
  11   0   0       65.14       74.07      3.81 o 
  12   0   0        6.22        1.50      5.22 o 
  13   0   0       20.15       13.74      6.72 o 
  14   0   0        9.37        9.03      8.63 o 
  15   0   0        4.47        4.31      9.93 o 
   1   1   0      303.00      278.60      1.39 o 
   2   1   0     1071.96     1037.68      3.40 o 
   3   1   0     1001.86     1040.73      4.12 o 
   4   1   0      255.43      284.17      2.71 o 
   5   1   0      559.87      592.68      2.71 o 
   6   1   0      623.41      727.89      3.12 o 
   7   1   0      136.01      121.07      1.96 o 
   8   1   0       60.44       55.93      6.21 o 
   9   1   0      145.79      153.83      2.97 o 
  10   1   0      103.03      103.97      4.31 o 
  11   1   0       65.22       70.42      4.25 o 
  12   1   0       16.06       13.47      4.24 o 
  13   1   0        1.02        0.04      7.75 o 
  14   1   0        0.78        2.72      5.61 o 
  15   1   0        3.15        3.11      6.70 o 
   0   2   0     2132.47     2100.33      9.29 o 
   1   2   0      523.56      519.32      4.04 o 
   2   2   0     2010.27     1920.54      4.28 o 
   3   2   0      143.11      122.30      1.41 o 
   4   2   0      364.46      375.16      2.71 o 
   5   2   0      237.04      248.11      2.40 o 
   6   2   0      229.40      234.94      2.21 o 
   7   2   0      177.22      157.32      2.25 o 
   8   2   0       56.04       55.43      1.82 o 
   9   2   0       13.52       12.60      1.87 o 
  10   2   0        3.15        1.87      3.44 o 
  11   2   0       37.04       36.97      4.28 o 
  12   2   0       20.86       21.27      3.70 o 
  13   2   0        5.68        4.06      4.49 o 
  14   2   0        0.59       -0.07      4.70 o 
   1   3   0       62.06       61.81      1.25 o 
   2   3   0      513.75      555.22      3.79 o 
   3   3   0      107.20      115.01      1.98 o 
   4   3   0      103.93      124.99      1.93 o 
   5   3   0       51.95       50.67      1.45 o 
   6   3   0      254.42      270.55      3.22 o 
   7   3   0        6.82        5.07      1.44 o 
   8   3   0       22.99       24.70      1.67 o 
   9   3   0       60.28       59.55      2.14 o 
  10   3   0       13.95       14.72      2.91 o 
  11   3   0       18.32       14.68      3.66 o 
  12   3   0        8.22        8.54      4.27 o 
  13   3   0        9.34       10.62      4.84 o 
  14   3   0        0.67        0.29      1.99 o 
   0   4   0      865.66      917.73      9.07 o 
   1   4   0       62.46       66.48      2.23 o 
   2   4   0      207.65      213.37      3.18 o 
   3   4   0      189.35      189.84      2.64 o 
   4   4   0      123.22      123.27      2.95 o 
   5   4   0       19.63       20.34      2.02 o 
   6   4   0       55.90       51.03      2.23 o 
   7   4   0       47.47       47.70      2.32 o 
   8   4   0       33.17       29.77      2.05 o 
   9   4   0       15.98       13.82      3.44 o 
  10   4   0        9.35        5.37      3.87 o 
  11   4   0       33.67       35.81      4.33 o 
  12   4   0        1.95        2.66      6.31 o 
   1   5   0       15.66       15.29      2.31 o 
   2   5   0       21.25       21.84      2.51 o 
   3   5   0       38.70       37.19      2.54 o 
   4   5   0       57.17       54.72      2.97 o 
   5   5   0        7.34        6.88      3.57 o 
   6   5   0       34.49       38.19      3.60 o 
   7   5   0        5.51        3.76      3.51 o 
   8   5   0        3.81        3.97      3.27 o 
   9   5   0       44.82       47.31      5.25 o 
  10   5   0       18.55       17.67      5.56 o 
  11   5   0        4.87        5.82      9.33 o 
   0   6   0        0.47       -0.67      3.68 o 
   1   6   0        2.21        1.06      2.49 o 
   2   6   0       20.89       18.91      3.11 o 
   3   6   0        6.70        5.42      3.19 o 
   4   6   0       26.52       26.65      3.69 o 
   5   6   0       10.20       12.00      4.36 o 
   6   6   0        5.11        6.05      4.28 o 
   7   6   0        3.90        3.27      4.42 o 
   8   6   0        9.72        7.35      5.58 o 
   9   6   0        4.71        5.52      9.13 o 
   1   7   0        2.33        1.25      3.34 o 
   2   7   0        0.13       -0.03      2.50 o 
   3   7   0        0.83       -0.84      1.76 o 
   4   7   0        2.25        2.17      4.84 o 
   5   7   0        0.90       -0.29      4.42 o 
 -15   0   1        5.97        5.42      8.12 o 
 -14   0   1        0.28        1.30      7.02 o 
 -13   0   1       16.83       17.35      5.82 o 
 -12   0   1        9.83        6.42      4.81 o 
 -11   0   1       15.50        9.33      4.61 o 
 -10   0   1       24.13       23.63      2.62 o 
  -9   0   1       44.10       43.96      2.38 o 
  -8   0   1       14.95       13.34      1.78 o 
  -7   0   1        0.08        1.66      1.51 o 
  -6   0   1      327.33      347.24      3.82 o 
  -5   0   1      252.20      242.30      3.01 o 
  -4   0   1      924.85      937.34      6.32 o 
  -3   0   1     1851.77     1734.16      5.99 o 
   3   0   1     2744.84     2706.98     12.64 o 
   4   0   1     1511.79     1615.23     11.28 o 
   5   0   1     1410.33     1262.56      5.76 o 
   6   0   1      314.03      326.59      4.36 o 
   7   0   1        1.97        0.30      3.11 o 
   8   0   1       95.66       97.09      5.01 o 
   9   0   1       51.59       37.51      3.81 o 
  10   0   1        6.64        4.22      3.06 o 
  11   0   1      228.75      241.30      5.93 o 
  12   0   1       60.32       58.53      3.86 o 
  13   0   1        1.06        2.35      4.92 o 
  14   0   1        0.01       -1.00      7.12 o 
  15   0   1       12.08       11.13      9.83 o 
 -15   1   1        2.14        0.65      5.88 o 
 -14   1   1       10.49       10.41      5.11 o 
 -13   1   1       12.05        9.72      4.51 o 
 -12   1   1       53.12       50.63      4.21 o 
 -11   1   1      102.73       94.09      4.42 o 
 -10   1   1       47.07       47.28      1.91 o 
  -9   1   1        9.72        8.60      1.61 o 
  -8   1   1      185.83      171.28      3.05 o 
  -7   1   1      407.25      411.83      2.91 o 
  -6   1   1     1710.69     1785.06      5.32 o 
  -5   1   1     1045.17     1088.79      4.34 o 
  -4   1   1     1502.86     1439.66      4.05 o 
  -3   1   1      242.41      222.39      2.54 o 
  -2   1   1     2087.53     1846.62     13.84 o 
  -1   1   1      539.07      541.88      3.75 o 
   0   1   1     2624.89     2459.28      7.50 o 
   1   1   1      448.26      416.92      2.17 o 
   2   1   1     1882.49     1664.86      6.15 o 
   3   1   1     2553.22     2347.62      5.69 o 
   4   1   1     1733.52     1672.63      5.48 o 
   5   1   1      750.73      827.88      3.76 o 
   6   1   1      242.55      285.79      2.53 o 
   7   1   1      228.24      269.89      7.67 o 
   8   1   1      139.62      164.52      2.53 o 
   9   1   1        5.41        4.44      2.34 o 
  10   1   1      163.99      184.96      4.26 o 
  11   1   1       70.31       68.83      3.29 o 
  12   1   1       41.26       28.28      4.74 o 
  13   1   1        7.21        3.66      4.89 o 
  14   1   1        1.71        2.58      5.02 o 
 -14   2   1        1.96        0.26      4.51 o 
 -13   2   1        0.69       -0.02      2.53 o 
 -12   2   1      151.19      147.04      5.58 o 
 -11   2   1       15.12        9.39      4.13 o 
 -10   2   1       31.07       25.82      2.69 o 
  -9   2   1       51.64       53.33      2.35 o 
  -8   2   1       22.17       26.09      1.32 o 
  -7   2   1      286.34      303.47      2.67 o 
  -6   2   1      419.68      467.48      3.71 o 
  -5   2   1      571.01      555.91      3.15 o 
  -4   2   1      622.62      597.82      3.34 o 
  -3   2   1      262.36      286.96      2.12 o 
  -2   2   1       36.06       34.23      0.95 o 
  -1   2   1     1546.33     1392.57      7.36 o 
   0   2   1      257.60      244.57      2.85 o 
   1   2   1      939.93      867.44      3.92 o 
   2   2   1     1348.00     1324.46      4.72 o 
   3   2   1      171.33      173.21      1.85 o 
   4   2   1       80.24       90.17      1.52 o 
   5   2   1      261.61      277.58      2.56 o 
   6   2   1      698.12      722.99      5.53 o 
   7   2   1       74.58       81.60      1.36 o 
   8   2   1       50.43       52.93      1.59 o 
   9   2   1       56.91       55.66      2.23 o 
  10   2   1       24.59       17.75      3.21 o 
  11   2   1       59.74       54.15      3.43 o 
  12   2   1        0.14       -0.18      2.99 o 
  13   2   1       11.99       11.53      4.67 o 
  14   2   1        9.97        8.72      5.26 o 
 -14   3   1        1.31        1.23      5.73 o 
 -13   3   1       16.12       14.68      4.77 o 
 -12   3   1        7.65       10.15      4.32 o 
 -11   3   1       30.43       31.50      2.92 o 
 -10   3   1       14.16       12.84      2.78 o 
  -9   3   1       90.16       85.71      2.03 o 
  -8   3   1       27.58       21.61      5.49 o 
  -7   3   1        7.85        5.86      1.75 o 
  -6   3   1      184.63      193.52      2.52 o 
  -5   3   1        3.92        2.31      1.23 o 
  -4   3   1      199.45      202.20      1.49 o 
  -3   3   1       84.06       82.11      1.17 o 
  -2   3   1       11.10       10.59      1.04 o 
  -1   3   1      506.15      535.66      3.10 o 
   0   3   1      194.96      197.34      2.73 o 
   1   3   1      151.18      161.90      2.97 o 
   2   3   1      144.44      146.14      2.16 o 
   3   3   1      135.16      134.73      2.57 o 
   4   3   1      567.06      570.46      4.98 o 
   5   3   1      173.71      185.65      2.39 o 
   6   3   1       32.70       29.35      1.77 o 
   7   3   1      191.73      200.41      2.73 o 
   8   3   1        2.64        2.68      1.97 o 
   9   3   1       89.12       88.67      2.64 o 
  10   3   1        0.04       -0.03      0.37 o 
  11   3   1        7.86        5.43      3.96 o 
  12   3   1        0.56        3.31      4.43 o 
  13   3   1        3.24        1.42      4.71 o 
 -13   4   1        0.02       -1.91      4.71 o 
 -12   4   1        3.06        0.36      1.65 o 
 -11   4   1        8.42        5.60      4.14 o 
 -10   4   1       22.34       25.78      3.79 o 
  -9   4   1       92.77       95.62      3.14 o 
  -8   4   1        3.51        2.32      2.38 o 
  -7   4   1       15.48       14.14      2.27 o 
  -6   4   1       99.77      101.64      2.25 o 
  -5   4   1       70.71       64.33      2.27 o 
  -4   4   1       39.47       43.41      1.30 o 
  -3   4   1       41.94       44.98      1.60 o 
  -2   4   1      461.18      469.95      3.56 o 
  -1   4   1       16.67       15.61      1.10 o 
   0   4   1      366.84      385.99      4.33 o 
   1   4   1       62.56       61.73      2.14 o 
   2   4   1      159.08      182.20      2.90 o 
   3   4   1      251.39      268.24      3.34 o 
   4   4   1      120.15      118.63      2.70 o 
   5   4   1        5.81        6.05      2.02 o 
   6   4   1       50.69       51.42      2.27 o 
   7   4   1       84.82       81.23      2.62 o 
   8   4   1       19.83       23.20      2.33 o 
   9   4   1        6.67        5.53      2.99 o 
  10   4   1        3.53        4.99      4.17 o 
  11   4   1        2.64        3.22      4.53 o 
  12   4   1        4.84        5.22      4.82 o 
 -11   5   1        9.13        6.72      8.83 o 
 -10   5   1       14.66       13.36      5.49 o 
  -9   5   1        9.65        7.84      3.51 o 
  -8   5   1        2.71        3.58      3.10 o 
  -7   5   1       11.53       13.47      3.15 o 
  -6   5   1      105.75      110.97      3.90 o 
  -5   5   1       26.43       27.04      2.92 o 
  -4   5   1      189.30      201.51      3.78 o 
  -3   5   1       31.64       32.48      2.35 o 
  -2   5   1       17.85       18.42      2.42 o 
  -1   5   1        5.40        5.42      2.29 o 
   0   5   1       11.64       16.37      2.39 o 
   1   5   1        5.75        3.48      2.39 o 
   2   5   1        4.00        3.95      2.39 o 
   3   5   1        2.66        3.58      2.43 o 
   4   5   1       51.39       52.43      3.15 o 
   5   5   1      130.80      141.44      4.96 o 
   6   5   1       71.70       68.31      3.33 o 
   7   5   1       21.14       23.52      3.03 o 
   8   5   1        3.33        4.90      3.91 o 
   9   5   1       25.13       28.66      4.37 o 
  10   5   1        1.98        3.66      6.10 o 
  11   5   1        2.65        3.94      6.49 o 
  -9   6   1        5.04        9.63      9.53 o 
  -8   6   1       23.37       21.00      6.10 o 
  -7   6   1       19.33       17.73      5.01 o 
  -6   6   1        8.21        6.68      4.28 o 
  -5   6   1        9.34        9.32      4.21 o 
  -4   6   1       21.49       19.79      3.59 o 
  -3   6   1       20.19       18.68      3.43 o 
  -2   6   1        2.36        2.59      3.20 o 
  -1   6   1        7.80       10.52      3.20 o 
   0   6   1        8.89        8.34      3.34 o 
   1   6   1        4.89        4.99      3.07 o 
   2   6   1        4.51        4.82      3.15 o 
   3   6   1        6.19        3.67      3.38 o 
   4   6   1       20.96       18.01      3.97 o 
   5   6   1       13.96       16.39      4.40 o 
   6   6   1       31.20       30.98      4.09 o 
   7   6   1        3.04        2.35      5.94 o 
   8   6   1        2.08        4.15      6.63 o 
  -5   7   1        2.60        1.90      6.10 o 
  -4   7   1        0.07       -0.20      1.36 o 
  -3   7   1        0.55        0.31      3.86 o 
  -2   7   1        5.02        0.49      2.04 o 
  -1   7   1        1.93        1.07      4.98 o 
   0   7   1        5.36        2.52      2.89 o 
   1   7   1        0.36        1.21      4.01 o 
   2   7   1        3.42        2.60      4.63 o 
   3   7   1        6.39        6.54      5.25 o 
   4   7   1        6.64        4.97      5.43 o 
 -15   0   2        2.84        1.60      8.22 o 
 -14   0   2        0.00        2.61      8.22 o 
 -13   0   2       26.93       31.59      7.02 o 
 -12   0   2       35.48       40.02      5.01 o 
 -11   0   2        1.75        1.56      3.26 o 
 -10   0   2        0.25       -0.01      1.66 o 
  -9   0   2       77.04       76.42      3.66 o 
  -8   0   2        0.50        0.09      1.02 o 
  -7   0   2      257.03      307.82      5.72 o 
  -6   0   2      231.04      235.10      4.81 o 
  -5   0   2       80.62       81.04      3.01 o 
  -4   0   2      153.35      142.02      3.41 o 
  -2   0   2     2348.70     2325.24     32.00 o 
  -1   0   2      482.20      437.31      3.31 o 
   5   0   2      201.30      221.56      5.12 o 
   6   0   2      106.75      109.13      4.21 o 
   7   0   2        7.31       -0.20      1.00 o 
   8   0   2       33.44       26.38      4.11 o 
   9   0   2      273.50      192.71     85.86 o 
  10   0   2       80.21       78.74      5.07 o 
  11   0   2        0.99        1.73      3.81 o 
  12   0   2       14.17       14.39      4.07 o 
  13   0   2        1.37       -0.46      3.37 o 
  14   0   2        1.71        3.21      9.43 o 
 -15   1   2        4.84        4.57      5.75 o 
 -14   1   2        1.14       -0.25      1.13 o 
 -13   1   2       68.22       67.98      5.18 o 
 -12   1   2       11.13       10.76      3.90 o 
 -11   1   2      192.09      214.36      5.99 o 
 -10   1   2        0.10        0.04      1.97 o 
  -9   1   2       95.28       90.47      1.37 o 
  -8   1   2      145.82      146.42      2.07 o 
  -7   1   2      353.84      365.74      3.19 o 
  -6   1   2      177.95      172.03      3.18 o 
  -5   1   2      148.79      148.36      2.83 o 
  -4   1   2     1189.43     1209.84     14.19 o 
  -3   1   2      647.23      623.27      3.95 o 
  -2   1   2     1342.61     1272.76      5.43 o 
  -1   1   2     7661.47     6627.98     43.69 o 
   0   1   2    12016.55    10029.93     93.88 o 
   1   1   2     1927.49     1829.41      5.98 o 
   2   1   2      866.44      877.25      9.48 o 
   3   1   2      197.73      169.31      1.97 o 
   4   1   2       47.89       44.39      1.07 o 
   5   1   2     1022.14     1033.05      4.32 o 
   6   1   2      687.66      776.36      4.86 o 
   7   1   2      990.44     1070.98      9.13 o 
   8   1   2       83.55       68.78      3.24 o 
   9   1   2       21.63       13.64      2.67 o 
  10   1   2       46.12       43.13      2.99 o 
  11   1   2       67.09       74.46      2.69 o 
  12   1   2       13.77        9.15      3.51 o 
  13   1   2        7.44        3.61      3.96 o 
  14   1   2        0.47        0.49      1.47 o 
 -15   2   2       10.73        8.78      6.91 o 
 -14   2   2        3.41        1.44      5.84 o 
 -13   2   2        4.51        2.23      5.06 o 
 -12   2   2       45.33       44.88      4.60 o 
 -11   2   2        4.27        3.05      4.08 o 
 -10   2   2       85.65      101.82      3.76 o 
  -9   2   2       20.44       18.77      1.78 o 
  -8   2   2       15.46       17.07      1.83 o 
  -7   2   2      285.65      302.84      3.68 o 
  -6   2   2      407.11      431.55      3.23 o 
  -5   2   2      461.68      469.42      4.06 o 
  -4   2   2       94.14       93.72      1.48 o 
  -3   2   2     1551.74     1593.06      4.56 o 
  -2   2   2      535.11      528.82      2.35 o 
  -1   2   2      738.16      706.21      7.45 o 
   0   2   2     2244.11     2145.96      6.91 o 
   1   2   2      492.65      495.69      3.52 o 
   2   2   2       66.65       69.41      1.80 o 
   3   2   2      147.96      147.78      2.07 o 
   4   2   2     1073.69     1097.23      5.40 o 
   5   2   2      403.88      417.74      7.54 o 
   6   2   2      324.64      327.70      2.44 o 
   7   2   2        7.62        7.46      1.07 o 
   8   2   2      174.19      179.28      3.62 o 
   9   2   2       16.03       15.05      2.60 o 
  10   2   2       11.08       10.58      2.59 o 
  11   2   2       15.60       10.67      3.40 o 
  12   2   2       21.30       19.85      4.31 o 
  13   2   2       15.68       14.80      5.17 o 
  14   2   2        2.58        2.17      5.26 o 
 -14   3   2        1.98        0.32      1.42 o 
 -13   3   2        8.37        7.52      4.56 o 
 -12   3   2        8.35       11.78      3.87 o 
 -11   3   2       48.26       50.21      2.88 o 
 -10   3   2        7.41        8.07      2.27 o 
  -9   3   2       15.46       15.59      1.94 o 
  -8   3   2       12.00       10.34      2.29 o 
  -7   3   2      191.97      213.19      3.59 o 
  -6   3   2      226.72      213.53      2.56 o 
  -5   3   2      117.29      132.34      1.84 o 
  -4   3   2      167.27      166.30      1.52 o 
  -3   3   2       17.60       19.94      1.26 o 
  -2   3   2      353.94      374.85      3.52 o 
  -1   3   2      335.61      357.46      3.54 o 
   0   3   2      282.63      280.44      3.85 o 
   1   3   2      373.11      404.79      4.59 o 
   2   3   2      111.14      105.82      2.66 o 
   3   3   2      223.76      227.42      3.35 o 
   4   3   2      176.66      173.71      3.14 o 
   5   3   2       33.91       30.05      1.81 o 
   6   3   2       65.38       55.84      1.97 o 
   7   3   2      125.33      123.59      3.21 o 
   8   3   2       95.02       89.91      2.99 o 
   9   3   2      120.13      110.75      3.64 o 
  10   3   2       31.30       34.92      3.40 o 
  11   3   2       39.46       37.95      4.23 o 
  12   3   2        3.31        0.81      2.31 o 
  13   3   2        3.72        1.52      5.29 o 
 -13   4   2        2.78        1.40      8.83 o 
 -12   4   2        0.12       -0.20      0.90 o 
 -11   4   2        2.73        2.66      4.84 o 
 -10   4   2       37.46       35.55      3.10 o 
  -9   4   2       29.29       26.64      2.37 o 
  -8   4   2       32.33       29.62      2.52 o 
  -7   4   2       31.71       34.74      1.86 o 
  -6   4   2       77.98       86.67      2.87 o 
  -5   4   2       27.17       26.17      2.14 o 
  -4   4   2       30.67       28.65      1.25 o 
  -3   4   2       59.05       50.28      1.58 o 
  -2   4   2        1.38        1.70      1.35 o 
  -1   4   2       88.11       82.40      1.89 o 
   0   4   2      238.07      231.62      3.47 o 
   1   4   2       25.47       25.40      2.21 o 
   2   4   2       88.59       86.13      2.77 o 
   3   4   2       50.95       58.18      2.04 o 
   4   4   2       89.87       97.93      2.57 o 
   5   4   2       86.26       90.94      2.64 o 
   6   4   2      142.95      155.78      3.77 o 
   7   4   2        6.10        9.30      3.07 o 
   8   4   2       64.51       64.64      2.80 o 
   9   4   2       32.60       32.74      3.12 o 
  10   4   2        0.58        0.01      0.63 o 
  11   4   2        9.56       10.62      4.58 o 
  12   4   2        0.00        1.53      3.96 o 
 -11   5   2       21.28       19.83      5.50 o 
 -10   5   2       12.96       14.35      5.67 o 
  -9   5   2        0.38       -0.52      1.75 o 
  -8   5   2        5.94        4.85      3.21 o 
  -7   5   2        2.45        1.17      3.57 o 
  -6   5   2       13.39        4.97      4.19 o 
  -5   5   2       83.10       87.31      3.61 o 
  -4   5   2      154.75      160.12      3.39 o 
  -3   5   2       43.20       44.88      2.35 o 
  -2   5   2       62.37       64.49      2.51 o 
  -1   5   2       21.22       22.83      2.20 o 
   0   5   2        5.93        4.29      2.43 o 
   1   5   2        2.95        4.92      2.19 o 
   2   5   2       30.59       30.17      2.48 o 
   3   5   2       26.43       23.16      2.53 o 
   4   5   2       28.21       28.13      4.08 o 
   5   5   2       31.79       34.15      3.26 o 
   6   5   2       44.90       44.05      6.57 o 
   7   5   2       22.61       18.77      3.79 o 
   8   5   2       41.50       43.76      4.06 o 
   9   5   2       11.56        9.64      4.42 o 
  10   5   2        7.21        9.29      5.91 o 
  -9   6   2       22.54       26.87      6.66 o 
  -8   6   2       15.66       18.42      4.78 o 
  -7   6   2        1.05        3.81      5.43 o 
  -6   6   2       26.72       23.32      5.78 o 
  -5   6   2        0.57        0.71      5.34 o 
  -4   6   2        6.54        4.50      4.19 o 
  -3   6   2        8.91        5.74      4.22 o 
  -2   6   2       11.12        7.74      3.07 o 
  -1   6   2       13.54       13.24      2.95 o 
   0   6   2        8.34        6.47      2.96 o 
   1   6   2        7.32        6.85      3.15 o 
   2   6   2       11.16       12.49      3.41 o 
   3   6   2        3.21        2.45      4.22 o 
   4   6   2        3.31        4.36      3.96 o 
   5   6   2       21.60       19.75      5.28 o 
   6   6   2       11.00        7.12      5.74 o 
   7   6   2        8.06        5.01      9.03 o 
   8   6   2        1.59        4.51      8.53 o 
  -5   7   2       11.05       12.99      6.31 o 
  -4   7   2        3.38        1.09      7.68 o 
  -3   7   2        2.09        3.26      6.06 o 
  -2   7   2        1.43        1.44      5.97 o 
  -1   7   2        3.47        2.21      4.88 o 
   0   7   2        5.75        6.88      4.10 o 
   1   7   2        0.33        1.13      3.30 o 
   2   7   2        6.56        9.11      5.49 o 
   3   7   2        5.23        4.04      5.95 o 
   4   7   2        7.12        3.28      6.12 o 
 -15   0   3        4.84        2.81      9.13 o 
 -14   0   3        0.06       -1.81      5.82 o 
 -13   0   3       12.49       10.13      7.32 o 
 -12   0   3        3.33        0.40      4.91 o 
 -11   0   3       46.51       50.86      3.16 o 
 -10   0   3      156.32      159.92      4.27 o 
  -9   0   3      163.94      166.90      4.02 o 
  -8   0   3        2.83        3.91      2.81 o 
  -7   0   3      136.75      144.83      4.51 o 
  -6   0   3      300.16      300.10      5.82 o 
  -5   0   3      832.83      838.60      8.83 o 
  -4   0   3       78.49       73.02      3.01 o 
  -3   0   3     1809.07     1720.53      8.53 o 
  -2   0   3     2510.67     2487.22      9.53 o 
   1   0   3      462.24      411.33      3.61 o 
   2   0   3     6344.40     6148.75     44.93 o 
   7   0   3       40.59       11.94      3.51 o 
   8   0   3       78.28       79.34     49.60 o 
   9   0   3      101.56       99.07      4.16 o 
  10   0   3      131.80      148.37      4.91 o 
  11   0   3       50.56       42.73      4.71 o 
  12   0   3        4.08        2.54      4.09 o 
  13   0   3        8.94       10.13      4.55 o 
  14   0   3       13.10       19.05      6.16 o 
 -15   1   3        2.55        0.05      2.56 o 
 -14   1   3        2.45        3.03      5.10 o 
 -13   1   3        3.97        3.21      4.96 o 
 -12   1   3      213.35      223.76      6.34 o 
 -11   1   3        9.03        8.80      2.32 o 
 -10   1   3       50.92       53.17      2.23 o 
  -9   1   3       39.73       47.66      1.59 o 
  -8   1   3        5.43        4.80      2.23 o 
  -7   1   3       25.39       24.48      1.99 o 
  -6   1   3      272.98      304.98      4.32 o 
  -5   1   3      317.82      302.41      4.11 o 
  -4   1   3     1058.57      985.75      4.01 o 
  -3   1   3        2.85        2.23      0.99 o 
  -2   1   3      155.64      151.21      2.33 o 
  -1   1   3     8185.66     7700.63    437.31 o 
   0   1   3     4044.22     3988.04     44.23 o 
   1   1   3     4872.59     4644.11    134.60 o 
   2   1   3     4425.99     4355.21     21.97 o 
   3   1   3      109.34      104.98      2.12 o 
   4   1   3      750.30      771.43      5.61 o 
   5   1   3        8.85       10.33      2.41 o 
   6   1   3      126.64      113.74      3.01 o 
   7   1   3       27.44       22.12      2.89 o 
   8   1   3      101.40      101.00      2.80 o 
   9   1   3       60.39       66.00      2.68 o 
  10   1   3       11.43        9.03      2.38 o 
  11   1   3       51.37       43.42      2.59 o 
  12   1   3       10.43        7.12      3.20 o 
  13   1   3        0.20        1.05      3.90 o 
  14   1   3        7.09        7.72      4.67 o 
 -15   2   3        9.80        6.98      6.36 o 
 -14   2   3       37.98       36.32      6.06 o 
 -13   2   3        7.90        4.85      4.32 o 
 -12   2   3       52.57       47.45      4.75 o 
 -11   2   3       63.19       67.28      2.54 o 
 -10   2   3        4.98        3.66      2.67 o 
  -9   2   3      202.54      212.14      3.06 o 
  -8   2   3       14.23       14.67      1.58 o 
  -7   2   3       33.43       31.45      1.55 o 
  -6   2   3      534.84      553.81      6.23 o 
  -5   2   3      545.11      555.34      5.33 o 
  -4   2   3      264.54      267.30      2.91 o 
  -3   2   3      680.50      641.56      3.65 o 
  -2   2   3      909.77      917.11     12.49 o 
  -1   2   3      701.54      706.59      5.49 o 
   0   2   3      957.55     1038.39      4.21 o 
   1   2   3      637.14      702.58      6.19 o 
   2   2   3      358.85      338.81      4.71 o 
   3   2   3      114.46      125.24      2.41 o 
   4   2   3        6.40        5.33      0.89 o 
   5   2   3       83.26       85.36      1.61 o 
   6   2   3      148.19      141.85      1.88 o 
   7   2   3       25.07       22.29      1.12 o 
   8   2   3       41.62       48.74      1.89 o 
   9   2   3       18.75       20.46      2.50 o 
  10   2   3      107.51      121.15      3.54 o 
  11   2   3        0.84        1.53      3.37 o 
  12   2   3        8.57       10.91      3.56 o 
  13   2   3        1.88        2.09      4.69 o 
 -14   3   3        5.98        5.56      5.40 o 
 -13   3   3       10.51        8.54      5.58 o 
 -12   3   3      105.83      100.31      4.86 o 
 -11   3   3       94.09       84.76      3.47 o 
 -10   3   3       84.34       87.52      3.25 o 
  -9   3   3        7.69        6.07      2.23 o 
  -8   3   3       20.56       17.70      2.28 o 
  -7   3   3       11.62        9.63      1.62 o 
  -6   3   3        0.25        0.65      1.09 o 
  -5   3   3       24.66       25.24      1.67 o 
  -4   3   3       86.92       93.28      1.34 o 
  -3   3   3       64.82       66.83      1.88 o 
  -2   3   3      139.44      144.29      2.62 o 
  -1   3   3      208.60      215.23      4.25 o 
   0   3   3     1893.82     1952.36     20.91 o 
   1   3   3      462.63      435.30      5.85 o 
   2   3   3      121.44      127.21      3.54 o 
   3   3   3      491.38      493.23      5.04 o 
   4   3   3      201.17      219.18      3.69 o 
   5   3   3       93.15       90.20      2.38 o 
   6   3   3       27.27       29.01      2.34 o 
   7   3   3       24.78       26.25      2.21 o 
   8   3   3       46.99       46.98      2.27 o 
   9   3   3       12.42       10.30      2.87 o 
  10   3   3       51.52       53.46      3.53 o 
  11   3   3        6.38        2.01      4.47 o 
  12   3   3       11.13        9.78      4.55 o 
  13   3   3        1.70        1.07      4.04 o 
 -13   4   3        1.31        2.94      5.64 o 
 -12   4   3        1.54        2.91      7.32 o 
 -11   4   3        0.95       -0.80      3.71 o 
 -10   4   3       28.93       29.25      3.75 o 
  -9   4   3       99.26      106.47      2.77 o 
  -8   4   3        9.72        7.56      2.72 o 
  -7   4   3       17.19       17.69      1.98 o 
  -6   4   3      315.36      323.89      3.81 o 
  -5   4   3      135.35      137.15      3.33 o 
  -4   4   3       61.91       60.36      1.51 o 
  -3   4   3       11.91       13.05      1.56 o 
  -2   4   3      112.21      122.32      2.61 o 
  -1   4   3       12.27       11.26      1.71 o 
   0   4   3       20.93       18.16      2.38 o 
   1   4   3       27.83       24.91      1.24 o 
   2   4   3       58.96       64.25      2.36 o 
   3   4   3       40.01       38.23      2.97 o 
   4   4   3       85.54       88.60      3.07 o 
   5   4   3      197.00      209.84      4.21 o 
   6   4   3       12.04        7.52      2.89 o 
   7   4   3       10.91        6.30      3.14 o 
   8   4   3       14.49       11.49      3.54 o 
   9   4   3        6.11        5.30      3.86 o 
  10   4   3        8.01        2.35      4.43 o 
  11   4   3        6.12        7.67      4.95 o 
  12   4   3        0.87        1.01      5.21 o 
 -11   5   3        8.10        6.72      6.31 o 
 -10   5   3        2.14        2.19      4.52 o 
  -9   5   3       10.85        9.31      3.47 o 
  -8   5   3       34.75       39.94      3.33 o 
  -7   5   3       13.27        8.99      3.30 o 
  -6   5   3        1.63        0.04      2.71 o 
  -5   5   3       11.84       10.21      4.25 o 
  -4   5   3       26.31       21.04      4.04 o 
  -3   5   3       46.68       43.42      2.68 o 
  -2   5   3       37.77       38.95      2.75 o 
  -1   5   3       43.05       39.67      2.40 o 
   0   5   3       10.80        8.53      2.35 o 
   1   5   3        6.93        7.75      2.60 o 
   2   5   3       17.03       16.42      2.80 o 
   3   5   3        1.82       -2.21      3.61 o 
   4   5   3       33.90       29.43      4.22 o 
   5   5   3       17.52       18.13      4.04 o 
   6   5   3       27.26       24.71      3.59 o 
   7   5   3       39.45       37.65      3.72 o 
   8   5   3       25.22       27.81      4.16 o 
   9   5   3        3.89        2.84      5.45 o 
  10   5   3        4.58        6.56      5.99 o 
  -9   6   3        3.61        3.68      5.61 o 
  -8   6   3       21.24       24.30      4.94 o 
  -7   6   3        7.38        8.19      5.92 o 
  -6   6   3        0.33       -0.58      4.56 o 
  -5   6   3       15.00       14.23      4.80 o 
  -4   6   3        8.78        7.45      5.06 o 
  -3   6   3        6.02        2.38      4.78 o 
  -2   6   3       11.26        9.64      4.52 o 
  -1   6   3        6.52        7.36      3.54 o 
   0   6   3       38.62       39.52      3.51 o 
   1   6   3        1.10        0.77      3.00 o 
   2   6   3       10.60       11.28      3.84 o 
   3   6   3        9.78        8.97      5.21 o 
   4   6   3       18.73       16.67      4.47 o 
   5   6   3        0.65       -0.69      4.38 o 
   6   6   3        5.52        7.02      8.53 o 
   7   6   3        0.81        1.60      7.92 o 
   8   6   3        3.78        6.42      6.59 o 
  -5   7   3        1.58        0.08      6.05 o 
  -4   7   3        7.15        6.77      5.89 o 
  -3   7   3        2.35        0.37      3.46 o 
  -2   7   3        3.53        3.74      5.78 o 
  -1   7   3       10.79        7.05      5.32 o 
   0   7   3       17.19       17.25      6.05 o 
   1   7   3        0.21        0.84      2.54 o 
   2   7   3        0.77        0.15      1.92 o 
   3   7   3        1.71        0.71      2.15 o 
 -15   0   4        5.39        2.21      8.63 o 
 -14   0   4        2.18        0.60      8.02 o 
 -13   0   4       34.05       44.13      6.32 o 
 -12   0   4       10.85       11.18      3.40 o 
 -11   0   4        1.71        2.61      3.21 o 
 -10   0   4       15.79       22.20      4.16 o 
  -9   0   4       10.04        4.01      3.51 o 
  -8   0   4      738.54      761.27     10.43 o 
  -7   0   4        9.29        7.92      2.81 o 
  -6   0   4      332.01      354.36      6.62 o 
  -5   0   4     1573.49     1590.07      8.12 o 
  -4   0   4     3058.48     2892.53     12.84 o 
  -3   0   4      416.22      380.64      4.51 o 
   0   0   4     5942.11     5348.56     66.60 o 
   1   0   4       96.15       96.19      2.31 o 
   2   0   4        2.39        6.73      3.21 o 
   3   0   4      796.21      782.84      4.31 o 
   6   0   4       42.53        0.30      2.41 o 
   7   0   4      236.06      181.33     49.85 o 
   8   0   4        3.29        8.12      2.66 o 
   9   0   4      354.91      386.41      5.95 o 
  10   0   4       55.68       47.25      3.23 o 
  11   0   4        9.78        6.58      3.69 o 
  12   0   4       14.63       13.10      4.04 o 
  13   0   4        0.91        0.21      2.30 o 
  14   0   4        0.02        5.47      6.81 o 
 -15   1   4        7.78        7.88      6.48 o 
 -14   1   4       22.36       20.48      5.45 o 
 -13   1   4       32.87       29.58      4.50 o 
 -12   1   4       63.65       61.04      2.70 o 
 -11   1   4       64.78       69.47      2.55 o 
 -10   1   4       18.29       16.34      2.11 o 
  -9   1   4       26.31       26.08      2.34 o 
  -8   1   4      457.89      495.12     11.74 o 
  -7   1   4      178.17      188.53      3.83 o 
  -6   1   4      821.27      888.75     14.34 o 
  -5   1   4      295.52      284.08      2.24 o 
  -4   1   4      629.06      627.93      5.35 o 
  -3   1   4      466.72      491.27      4.47 o 
  -2   1   4     4812.83     4388.87     23.60 o 
  -1   1   4     2243.65     2189.50      9.06 o 
   0   1   4     1065.56     1057.62      4.98 o 
   1   1   4      432.62      429.24      3.06 o 
   2   1   4     1948.24     1924.22     30.49 o 
   3   1   4       27.49       33.51      1.71 o 
   4   1   4     1187.20     1129.72      6.32 o 
   5   1   4      343.43      395.88      6.02 o 
   6   1   4        5.87        1.23      1.92 o 
   7   1   4       32.85       37.18      1.53 o 
   8   1   4       44.40       54.63      2.56 o 
   9   1   4       10.64        8.66      2.16 o 
  10   1   4      160.63      172.47      3.47 o 
  11   1   4        7.59        7.53      3.04 o 
  12   1   4        2.09        0.08      2.40 o 
  13   1   4        7.78        8.27      3.54 o 
  14   1   4        0.55        1.11      2.56 o 
 -15   2   4        8.51        1.66      3.15 o 
 -14   2   4        4.65       -0.43      3.60 o 
 -13   2   4       31.26       37.15      5.08 o 
 -12   2   4       86.25       98.14      4.93 o 
 -11   2   4       33.02       35.14      2.98 o 
 -10   2   4        7.28        7.26      2.15 o 
  -9   2   4       23.32       19.74      1.59 o 
  -8   2   4       86.90       81.36      2.65 o 
  -7   2   4      100.16      107.31      2.44 o 
  -6   2   4      262.59      265.46      3.33 o 
  -5   2   4       60.02       58.67      3.19 o 
  -4   2   4       25.35       26.75      1.43 o 
  -3   2   4      255.70      258.07      2.13 o 
  -2   2   4      207.22      211.12      2.56 o 
  -1   2   4     2223.19     2112.29     14.99 o 
   0   2   4     3288.49     3115.46     12.66 o 
   1   2   4       57.25       66.23      1.93 o 
   2   2   4      223.90      280.54      4.91 o 
   3   2   4      723.30      745.36      4.71 o 
   4   2   4      100.62       99.81      2.04 o 
   5   2   4      855.64      839.15      6.77 o 
   6   2   4      432.99      482.77      5.11 o 
   7   2   4      101.00      100.34      1.88 o 
   8   2   4      291.77      308.84      3.80 o 
   9   2   4       39.95       40.82      2.72 o 
  10   2   4        0.67        0.72      2.30 o 
  11   2   4        6.03        3.10      3.59 o 
  12   2   4        2.02       -0.24      2.79 o 
  13   2   4        2.96        0.40      1.17 o 
 -14   3   4       12.96       17.80      6.45 o 
 -13   3   4       28.88       26.63      4.95 o 
 -12   3   4        2.68       -0.03      4.47 o 
 -11   3   4       86.97       84.92      3.47 o 
 -10   3   4      155.93      154.99      3.99 o 
  -9   3   4       50.84       49.07      2.06 o 
  -8   3   4       74.94       67.47      1.98 o 
  -7   3   4       82.22       80.05      2.76 o 
  -6   3   4       97.06       95.64      4.64 o 
  -5   3   4       74.39       82.27      2.19 o 
  -4   3   4      324.97      340.69      2.79 o 
  -3   3   4        5.40        6.37      1.22 o 
  -2   3   4      186.97      206.33      4.40 o 
  -1   3   4       21.67       22.19      2.07 o 
   0   3   4      357.52      371.24      4.41 o 
   1   3   4      340.17      373.39      3.49 o 
   2   3   4      186.69      197.71      3.05 o 
   3   3   4      214.86      199.35      4.47 o 
   4   3   4      105.21      105.21      2.51 o 
   5   3   4       79.25       68.80      2.63 o 
   6   3   4      117.11      124.82      3.07 o 
   7   3   4       24.51       21.20      2.41 o 
   8   3   4       87.71       86.12      2.83 o 
   9   3   4       60.21       64.80      2.92 o 
  10   3   4        9.65        6.40      3.41 o 
  11   3   4        7.17        6.54      3.67 o 
  12   3   4        0.99       -0.63      5.95 o 
 -13   4   4        3.32        2.97      6.02 o 
 -12   4   4        2.34        1.98      5.33 o 
 -11   4   4       15.98       15.15      4.19 o 
 -10   4   4       40.01       36.98      3.35 o 
  -9   4   4      125.95      135.29      4.34 o 
  -8   4   4       45.52       44.21      2.60 o 
  -7   4   4       20.94       22.14      2.42 o 
  -6   4   4       86.26       91.87      2.77 o 
  -5   4   4      107.01       99.05      2.61 o 
  -4   4   4       65.39       63.01      1.80 o 
  -3   4   4       59.70       53.75      1.79 o 
  -2   4   4        7.86        7.18      2.11 o 
  -1   4   4      126.97      126.90      3.07 o 
   0   4   4      220.04      214.19      5.05 o 
   1   4   4        9.79        7.96      2.37 o 
   2   4   4       25.22       24.62      1.87 o 
   3   4   4        7.31        7.51      3.29 o 
   4   4   4       79.03       92.47      3.94 o 
   5   4   4       58.02       58.83      2.85 o 
   6   4   4       46.63       45.98      2.89 o 
   7   4   4       22.28       19.76      3.11 o 
   8   4   4        2.19        3.45      3.65 o 
   9   4   4        0.56       -2.92      5.06 o 
  10   4   4        2.85        2.61      4.38 o 
  11   4   4        4.06        2.78      4.89 o 
 -11   5   4        1.84        0.94      4.95 o 
 -10   5   4        5.84        5.62      4.52 o 
  -9   5   4        2.64        2.41      3.68 o 
  -8   5   4       13.18       14.57      3.22 o 
  -7   5   4       19.15       18.90      3.66 o 
  -6   5   4       65.06       71.33      4.61 o 
  -5   5   4       28.36       26.87      3.94 o 
  -4   5   4       30.56       26.68      3.98 o 
  -3   5   4       24.76       23.78      2.60 o 
  -2   5   4       57.52       53.53      2.68 o 
  -1   5   4       77.51       74.66      3.00 o 
   0   5   4        3.21        3.87      2.96 o 
   1   5   4        0.97        0.22      1.26 o 
   2   5   4       98.09       97.55      4.21 o 
   3   5   4        8.60        8.83      3.60 o 
   4   5   4       16.03       16.84      4.04 o 
   5   5   4        2.33        5.97      4.52 o 
   6   5   4       12.78       10.54      5.07 o 
   7   5   4       45.37       39.98      4.93 o 
   8   5   4        0.51       -0.06      2.43 o 
   9   5   4        0.67        1.25      5.71 o 
  10   5   4        1.76        0.95      6.77 o 
  -9   6   4        1.80        0.91      6.69 o 
  -8   6   4        4.28        3.41      5.53 o 
  -7   6   4        0.34        0.60      3.76 o 
  -6   6   4       40.51       49.34      5.58 o 
  -5   6   4       32.38       32.29      4.98 o 
  -4   6   4        4.88        2.79      4.84 o 
  -3   6   4       32.71       33.61      4.91 o 
  -2   6   4        4.70        5.01      4.61 o 
  -1   6   4       10.61        8.45      3.47 o 
   0   6   4       19.08       19.49      3.75 o 
   1   6   4        7.21        6.59      3.78 o 
   2   6   4       25.15       23.42      3.81 o 
   3   6   4       32.26       34.38      4.78 o 
   4   6   4        1.69        3.01      8.22 o 
   5   6   4        4.64        3.51      7.22 o 
   6   6   4       10.53       11.14      5.56 o 
   7   6   4        3.13        4.22      6.34 o 
  -4   7   4        4.00        3.77      5.49 o 
  -3   7   4        2.58        4.38      6.10 o 
  -2   7   4        7.37        3.28      6.42 o 
  -1   7   4        5.11        5.39      6.10 o 
   0   7   4        8.61        8.12      6.09 o 
   1   7   4        3.77        4.15      5.01 o 
   2   7   4        2.18        3.00      5.71 o 
   3   7   4        0.41        0.09      1.40 o 
 -15   0   5        0.16       -0.50      2.71 o 
 -14   0   5       37.04       29.59      7.32 o 
 -13   0   5       22.00       21.02      4.28 o 
 -12   0   5      314.04      379.85     12.09 o 
 -11   0   5      121.91      132.04      4.48 o 
 -10   0   5      310.84      346.03      8.32 o 
  -9   0   5      129.48      141.22      5.42 o 
  -8   0   5      299.26      339.19      4.88 o 
  -7   0   5      519.58      534.32      5.66 o 
  -6   0   5       41.78       42.39      1.95 o 
  -5   0   5      264.88      277.41      3.73 o 
  -4   0   5      727.04      723.86      6.92 o 
  -3   0   5      616.39      600.41      3.43 o 
  -1   0   5      638.50      700.99      7.42 o 
   0   0   5      738.23      735.09      7.12 o 
   1   0   5      247.54      245.03      4.01 o 
   2   0   5     1283.53     1273.56      6.35 o 
   3   0   5        2.67        1.27      1.15 o 
   6   0   5       17.55        2.44      2.53 o 
   7   0   5      630.68      698.94      7.12 o 
   8   0   5        5.07        1.51      3.04 o 
   9   0   5       42.08       29.36      3.08 o 
  10   0   5       13.09       11.62      3.73 o 
  11   0   5       46.80       41.03      3.79 o 
  12   0   5        7.64        4.80      4.22 o 
  13   0   5       25.53       29.11      4.76 o 
 -15   1   5        5.82        3.08      6.97 o 
 -14   1   5       12.59       15.15      5.28 o 
 -13   1   5       19.45       15.15      3.59 o 
 -12   1   5       57.23       53.17      2.74 o 
 -11   1   5       43.85       43.69      2.47 o 
 -10   1   5       67.33       69.72      3.23 o 
  -9   1   5       53.21       60.73      3.01 o 
  -8   1   5       20.68       21.65      1.41 o 
  -7   1   5       14.67       16.00      0.83 o 
  -6   1   5      500.24      501.84      3.27 o 
  -5   1   5      598.60      636.20      5.98 o 
  -4   1   5     1984.86     1949.99      9.62 o 
  -3   1   5      789.85      808.43      4.73 o 
  -2   1   5     3736.51     3680.16     12.03 o 
  -1   1   5     2152.88     1992.95      9.33 o 
   0   1   5     1509.90     1458.24      8.51 o 
   1   1   5      113.11      132.93      1.78 o 
   2   1   5      652.27      686.76      5.66 o 
   3   1   5      756.35      716.24      6.15 o 
   4   1   5      697.00      665.39      6.29 o 
   5   1   5        1.66        1.62      1.54 o 
   6   1   5       46.26       34.14      2.19 o 
   7   1   5        8.44       11.56      1.60 o 
   8   1   5       85.97       95.96      2.72 o 
   9   1   5      138.16      129.17      2.82 o 
  10   1   5       23.36       26.97      2.44 o 
  11   1   5        4.41        3.87      2.69 o 
  12   1   5        1.68        1.37      3.16 o 
  13   1   5        3.73        1.42      1.38 o 
 -15   2   5       12.88        8.70      5.24 o 
 -14   2   5        6.28        7.00      5.60 o 
 -13   2   5       18.77       19.08      4.70 o 
 -12   2   5       58.73       48.16      3.34 o 
 -11   2   5       15.02       14.55      3.04 o 
 -10   2   5       59.84       71.16      2.55 o 
  -9   2   5       35.25       39.06      1.93 o 
  -8   2   5       14.01       11.39      1.55 o 
  -7   2   5       59.15       54.62      2.37 o 
  -6   2   5      302.52      319.37      4.34 o 
  -5   2   5      544.08      581.28      4.94 o 
  -4   2   5      765.80      788.93      4.19 o 
  -3   2   5      112.99      105.59      1.92 o 
  -2   2   5      186.63      171.44      2.25 o 
  -1   2   5      159.29      172.58      2.39 o 
   0   2   5      251.50      266.04      5.32 o 
   1   2   5      323.67      314.61      3.95 o 
   2   2   5      723.34      791.35      6.75 o 
   3   2   5      416.86      414.58      6.32 o 
   4   2   5      127.30      128.11      2.53 o 
   5   2   5       61.02       57.85      2.45 o 
   6   2   5      103.81      118.52      2.01 o 
   7   2   5      169.39      181.69      2.38 o 
   8   2   5       12.50       12.23      2.22 o 
   9   2   5       90.64       91.40      2.95 o 
  10   2   5       15.61       15.19      2.91 o 
  11   2   5       40.73       35.41      3.19 o 
  12   2   5        5.40        4.95      3.61 o 
  13   2   5        0.79        0.68      4.09 o 
 -14   3   5        0.69       -2.02      3.50 o 
 -13   3   5        1.50        2.53      4.55 o 
 -12   3   5       16.53       15.45      3.25 o 
 -11   3   5       54.59       52.69      3.00 o 
 -10   3   5       15.63       10.96      2.28 o 
  -9   3   5      164.20      174.55      3.04 o 
  -8   3   5       75.23       77.11      2.90 o 
  -7   3   5       54.92       53.87      2.56 o 
  -6   3   5      752.24      751.20      6.75 o 
  -5   3   5      224.76      229.41      3.55 o 
  -4   3   5       47.28       51.11      1.31 o 
  -3   3   5       11.94       10.82      1.37 o 
  -2   3   5       13.76       11.22      1.50 o 
  -1   3   5      106.60      106.50      2.61 o 
   0   3   5        6.26       20.37     10.28 o 
   1   3   5      120.66      120.33      2.59 o 
   2   3   5       69.80       71.84      2.09 o 
   3   3   5       16.12       18.49      1.57 o 
   4   3   5      106.61      100.95      2.52 o 
   5   3   5        1.23        0.83      1.71 o 
   6   3   5       21.59       20.55      2.60 o 
   7   3   5       32.70       32.59      2.46 o 
   8   3   5        2.92        1.79      2.60 o 
   9   3   5       15.16       14.28      4.07 o 
  10   3   5        0.54       -0.08      2.36 o 
  11   3   5       16.28       20.01      3.91 o 
  12   3   5        2.20        4.09      4.58 o 
 -13   4   5        3.11        4.07      5.86 o 
 -12   4   5        5.57        3.93      5.38 o 
 -11   4   5        4.60        2.85      4.26 o 
 -10   4   5        0.15       -0.17      0.61 o 
  -9   4   5       66.13       65.34      2.86 o 
  -8   4   5       69.28       71.46      2.79 o 
  -7   4   5       72.95       74.93      3.26 o 
  -6   4   5        0.72       -0.19      1.99 o 
  -5   4   5       18.16       18.17      2.19 o 
  -4   4   5       47.24       44.92      1.70 o 
  -3   4   5       44.18       39.08      1.75 o 
  -2   4   5       31.01       27.86      2.13 o 
  -1   4   5      147.17      154.45      5.77 o 
   0   4   5      231.45      248.06      4.61 o 
   1   4   5      335.89      347.82      5.34 o 
   2   4   5        1.81        2.47      1.98 o 
   3   4   5       19.41       18.20      2.00 o 
   4   4   5       39.89       36.73      2.27 o 
   5   4   5        7.20       10.01      2.57 o 
   6   4   5       54.48       54.79      2.58 o 
   7   4   5      185.11      196.83      4.18 o 
   8   4   5        0.06        0.29      0.60 o 
   9   4   5        1.76       -0.08      0.71 o 
  10   4   5        0.37        2.21      5.75 o 
  11   4   5        0.94        0.91      2.19 o 
 -11   5   5        9.80        9.34      5.09 o 
 -10   5   5        5.30        7.47      4.56 o 
  -9   5   5       14.53       12.55      3.68 o 
  -8   5   5        4.27        4.07      3.21 o 
  -7   5   5       76.53       81.04      3.71 o 
  -6   5   5       29.40       28.92      3.31 o 
  -5   5   5       59.77       54.64      4.26 o 
  -4   5   5       24.87       22.38      3.35 o 
  -3   5   5        3.64        5.99      4.25 o 
  -2   5   5       70.28       70.68      2.98 o 
  -1   5   5       18.76       17.48      2.87 o 
   0   5   5       13.33       16.26      3.51 o 
   1   5   5        3.61        3.87      3.72 o 
   2   5   5       19.60       17.41      3.73 o 
   3   5   5       34.23       34.72      4.40 o 
   4   5   5       59.82       62.23      4.18 o 
   5   5   5       25.98       22.38      4.78 o 
   6   5   5        4.80        4.60      5.12 o 
   7   5   5        1.54        0.56      3.51 o 
   8   5   5        2.47        1.95      5.84 o 
   9   5   5        1.75       -1.50      5.01 o 
  -9   6   5        1.48        1.49      4.42 o 
  -8   6   5        1.37        0.44      3.88 o 
  -7   6   5       15.99       17.94      4.65 o 
  -6   6   5        6.69        4.97      5.20 o 
  -5   6   5       10.75       12.37      5.31 o 
  -4   6   5       57.47       53.24      5.04 o 
  -3   6   5       44.89       46.99      4.78 o 
  -2   6   5       48.09       42.85      4.07 o 
  -1   6   5       34.34       34.82      3.45 o 
   0   6   5       30.68       31.99      3.99 o 
   1   6   5        5.66        3.76      3.99 o 
   2   6   5        4.12        5.71      4.82 o 
   3   6   5        6.88        3.61      8.12 o 
   4   6   5        0.29       -1.00      4.41 o 
   5   6   5        2.42        5.05      5.92 o 
   6   6   5        4.09        3.06      5.71 o 
   7   6   5        0.43        1.36      6.48 o 
  -4   7   5        1.21        2.31      6.44 o 
  -3   7   5        1.34        2.61      8.93 o 
  -2   7   5        4.82        7.15      5.75 o 
  -1   7   5       11.71       10.78      5.87 o 
   0   7   5        9.82       11.00      6.38 o 
   1   7   5        2.41        3.60      8.00 o 
   2   7   5        3.19        5.29      6.55 o 
 -15   0   6        0.54       -1.81      4.91 o 
 -14   0   6        4.20        2.91      6.72 o 
 -13   0   6       43.29       41.48      4.48 o 
 -12   0   6      153.29      144.33      3.80 o 
 -11   0   6      272.62      303.22      5.60 o 
 -10   0   6      184.33      181.85      4.31 o 
  -9   0   6      822.04      865.62     10.63 o 
  -8   0   6      393.05      411.95      9.03 o 
  -7   0   6       24.67       18.32      1.85 o 
  -6   0   6      162.73      166.83      3.76 o 
  -5   0   6        1.69        0.90      1.81 o 
  -4   0   6     1105.77     1089.75      9.13 o 
  -1   0   6      484.08      438.21      6.42 o 
   0   0   6     1343.71     1294.56     10.23 o 
   1   0   6      966.46      935.43      6.39 o 
   2   0   6       11.17       12.67      1.96 o 
   3   0   6       23.82       17.27      1.25 o 
   4   0   6       56.26       48.85      1.38 o 
   5   0   6       24.18       20.86      3.91 o 
   6   0   6       30.76       28.22      2.48 o 
   7   0   6      163.52      169.39      5.25 o 
   8   0   6       67.59       56.02      2.98 o 
   9   0   6      229.68      272.48      5.49 o 
  10   0   6       41.76       41.91      3.52 o 
  11   0   6        0.30        0.44      4.69 o 
  12   0   6        3.00        3.34      5.05 o 
  13   0   6        0.41       -0.71      4.13 o 
 -15   1   6        9.07        5.61      6.06 o 
 -14   1   6        0.80        0.05      3.08 o 
 -13   1   6        7.86        6.13      2.75 o 
 -12   1   6       22.77       25.02      2.35 o 
 -11   1   6      172.88      185.76      6.74 o 
 -10   1   6        3.72        4.35      2.37 o 
  -9   1   6      240.25      256.62      2.32 o 
  -8   1   6       44.42       43.26      1.53 o 
  -7   1   6       13.78       17.70      1.19 o 
  -6   1   6       50.25       57.84      1.36 o 
  -5   1   6      748.78      789.16      9.83 o 
  -4   1   6       85.71       71.67      2.30 o 
  -3   1   6      209.96      216.12      2.77 o 
  -2   1   6      766.23      771.99      5.08 o 
  -1   1   6      549.26      559.66      5.77 o 
   0   1   6       22.48       24.80      1.68 o 
   1   1   6      119.47      132.60      2.19 o 
   2   1   6       16.70       19.15      1.09 o 
   3   1   6      423.74      398.55      3.80 o 
   4   1   6      347.31      382.06      3.80 o 
   5   1   6       40.35       43.46      2.06 o 
   6   1   6       32.33       26.23      1.32 o 
   7   1   6      304.47      287.81      3.46 o 
   8   1   6       54.02       52.10      2.09 o 
   9   1   6       55.47       51.59      2.31 o 
  10   1   6       30.40       29.10      2.40 o 
  11   1   6        3.08        5.92      2.78 o 
  12   1   6        0.94        1.63      2.43 o 
  13   1   6       16.25       21.55      4.50 o 
 -15   2   6       10.26       13.98      5.20 o 
 -14   2   6       10.64        8.34      4.63 o 
 -13   2   6       31.17       28.75      3.44 o 
 -12   2   6       98.91      103.24      3.30 o 
 -11   2   6      278.09      288.66      8.68 o 
 -10   2   6       11.80        9.02      2.83 o 
  -9   2   6       57.61       60.92      2.78 o 
  -8   2   6      159.07      165.58      3.67 o 
  -7   2   6      153.79      156.30      3.55 o 
  -6   2   6      210.69      196.17      3.57 o 
  -5   2   6      253.39      256.52      2.36 o 
  -4   2   6      118.95      122.44      2.58 o 
  -3   2   6     1056.55     1129.35      6.31 o 
  -2   2   6      814.11      825.33      4.49 o 
  -1   2   6       77.91       80.12      1.87 o 
   0   2   6      277.15      301.70      6.42 o 
   1   2   6      134.31      161.88      5.12 o 
   2   2   6      103.70      107.98      2.35 o 
   3   2   6      120.80      143.76      2.74 o 
   4   2   6      300.79      344.51      4.72 o 
   5   2   6       65.04       61.05      1.94 o 
   6   2   6       50.03       45.38      1.85 o 
   7   2   6      100.61      102.16      2.13 o 
   8   2   6       46.46       50.93      2.64 o 
   9   2   6       28.38       24.00      3.29 o 
  10   2   6       11.01       16.24      3.39 o 
  11   2   6       10.40        8.63      3.32 o 
  12   2   6        0.86        0.37      0.59 o 
 -14   3   6       24.06       25.03      4.84 o 
 -13   3   6       30.20       33.80      4.51 o 
 -12   3   6        1.87        1.26      2.84 o 
 -11   3   6       97.52      102.81      3.38 o 
 -10   3   6       88.56       93.89      4.82 o 
  -9   3   6       30.45       27.43      2.92 o 
  -8   3   6       52.77       59.90      3.56 o 
  -7   3   6      199.88      201.96      8.88 o 
  -6   3   6      115.30      117.24      2.87 o 
  -5   3   6      100.80       98.67      2.69 o 
  -4   3   6       24.15       29.24      1.80 o 
  -3   3   6       17.76       19.14      1.61 o 
  -2   3   6      323.58      340.07      4.30 o 
  -1   3   6      370.98      354.06      4.52 o 
   0   3   6      328.78      346.51      6.72 o 
   1   3   6       89.50       75.65     45.39 o 
   2   3   6      138.14      133.69      6.12 o 
   3   3   6       43.75       41.55      2.21 o 
   4   3   6      140.41      144.51      3.29 o 
   5   3   6      173.77      185.50      5.85 o 
   6   3   6       22.29       16.81      2.58 o 
   7   3   6       20.95       22.80      2.70 o 
   8   3   6       25.43       26.27      2.83 o 
   9   3   6        1.54        0.87      2.07 o 
  10   3   6        3.71        1.68      3.08 o 
  11   3   6        9.64        8.04      4.23 o 
 -13   4   6        2.54        6.27      6.03 o 
 -12   4   6        1.02        1.80      4.74 o 
 -11   4   6        4.50        4.57      4.12 o 
 -10   4   6        7.98        4.94      3.15 o 
  -9   4   6       72.77       77.46      3.06 o 
  -8   4   6       49.44       53.73      3.31 o 
  -7   4   6      223.18      224.53      4.89 o 
  -6   4   6       97.65      100.13      3.54 o 
  -5   4   6       26.62       24.74      2.03 o 
  -4   4   6       75.14       79.97      2.71 o 
  -3   4   6       23.23       21.64      2.12 o 
  -2   4   6       30.13       28.83      2.92 o 
  -1   4   6      121.66      140.29      4.68 o 
   0   4   6      260.63      281.28      4.14 o 
   1   4   6       15.32       12.28      2.63 o 
   2   4   6       60.81       58.58      2.89 o 
   3   4   6       21.86       20.07      2.28 o 
   4   4   6       30.31       26.71      2.46 o 
   5   4   6       30.93       32.33      2.59 o 
   6   4   6       21.79       23.94      2.94 o 
   7   4   6        0.02        0.79      3.66 o 
   8   4   6       24.26       21.51      3.11 o 
   9   4   6        0.65       -0.64      1.35 o 
  10   4   6       13.13       10.68      5.11 o 
 -11   5   6       18.86       12.95      5.34 o 
 -10   5   6        1.28        1.52      4.08 o 
  -9   5   6       13.39       11.92      3.59 o 
  -8   5   6        8.61        4.84      3.56 o 
  -7   5   6       10.27        7.43      4.03 o 
  -6   5   6       21.48       19.56      3.70 o 
  -5   5   6       78.87       79.42      4.60 o 
  -4   5   6       48.26       47.65      4.18 o 
  -3   5   6       41.19       37.88      3.60 o 
  -2   5   6       61.86       62.72      2.46 o 
  -1   5   6        9.08       10.47      3.01 o 
   0   5   6       97.47      103.18      4.57 o 
   1   5   6      102.13       95.79      4.22 o 
   2   5   6        8.62       11.05      4.29 o 
   3   5   6       10.77        9.72      4.75 o 
   4   5   6        9.28        8.40      4.13 o 
   5   5   6        1.32       -0.13      0.90 o 
   6   5   6        1.01        1.17      4.41 o 
   7   5   6        7.01        5.22      5.58 o 
   8   5   6        0.56       -0.10      0.80 o 
   9   5   6        1.95       -0.30      3.21 o 
  -9   6   6        2.11       -1.17      6.38 o 
  -8   6   6       14.95       14.66      4.72 o 
  -7   6   6        6.21        7.77      4.54 o 
  -6   6   6        1.39        1.06      3.76 o 
  -5   6   6        0.53        1.29      5.52 o 
  -4   6   6        7.84        8.28      5.50 o 
  -3   6   6        6.98        4.81      5.39 o 
  -2   6   6       56.46       66.52      5.07 o 
  -1   6   6       24.70       22.46      5.21 o 
   0   6   6       63.65       70.06      3.76 o 
   1   6   6       10.69       10.52      5.17 o 
   2   6   6        4.33        4.91      7.82 o 
   3   6   6        8.53       10.93      6.62 o 
   4   6   6        1.62        2.94      5.42 o 
   5   6   6       13.37       10.61      5.56 o 
   6   6   6        8.05        7.29      6.70 o 
  -3   7   6        0.74       -0.17      1.20 o 
  -2   7   6        2.42       -1.60      6.62 o 
  -1   7   6        5.83        5.86      6.94 o 
   0   7   6        1.39        1.94      7.36 o 
   1   7   6       21.18       25.88     10.23 o 
 -15   0   7       20.75       17.85      7.82 o 
 -14   0   7       14.98       10.67      5.08 o 
 -13   0   7       43.69       38.13      5.17 o 
 -12   0   7        6.83        7.02      5.22 o 
 -11   0   7       40.43       40.70      3.10 o 
 -10   0   7        6.83        7.10      2.75 o 
  -9   0   7      407.02      451.60      6.12 o 
  -8   0   7        8.75        7.76      2.05 o 
  -7   0   7       41.46       40.59      2.76 o 
  -6   0   7       14.03       13.32      1.64 o 
  -5   0   7      452.70      500.69      6.82 o 
  -4   0   7      188.07      174.72      2.81 o 
  -2   0   7        0.44        0.87      1.77 o 
  -1   0   7      230.51      218.05      5.12 o 
   0   0   7        7.29        8.63      2.01 o 
   1   0   7       96.25       96.12      2.60 o 
   2   0   7        0.05        1.28      1.21 o 
   3   0   7      280.10      272.63      4.95 o 
   4   0   7      224.69      206.52      2.65 o 
   5   0   7      113.45      106.73      4.86 o 
   6   0   7       49.98       43.82      3.01 o 
   7   0   7        2.12        1.00      5.72 o 
   8   0   7       21.93       46.85      6.17 o 
   9   0   7      152.97      159.18      4.65 o 
  10   0   7        9.62        9.76      3.88 o 
  11   0   7        1.76        1.57      3.91 o 
  12   0   7        0.99        2.78      4.71 o 
 -15   1   7        4.93        2.22      6.34 o 
 -14   1   7        7.52        7.03      3.53 o 
 -13   1   7       25.87       22.35      2.73 o 
 -12   1   7       52.08       51.54      3.12 o 
 -11   1   7      137.65      144.54      3.78 o 
 -10   1   7      178.30      170.09      5.27 o 
  -9   1   7      225.42      226.37      2.98 o 
  -8   1   7       34.75       30.19      1.39 o 
  -7   1   7       20.66       23.14      1.21 o 
  -6   1   7      152.01      158.07      3.16 o 
  -5   1   7      768.28      812.65      7.82 o 
  -4   1   7     2558.22     2648.98     16.65 o 
  -3   1   7      219.70      227.84      3.01 o 
  -2   1   7       34.44       48.54      2.27 o 
  -1   1   7      529.64      595.11      4.92 o 
   0   1   7      472.30      473.54      4.26 o 
   1   1   7      125.28      119.95      2.28 o 
   2   1   7      835.95      869.46      4.93 o 
   3   1   7      126.20      114.90      2.42 o 
   4   1   7        0.71        0.33      0.48 o 
   5   1   7        3.16        5.64      1.49 o 
   6   1   7        7.81       11.12      1.57 o 
   7   1   7       87.97      106.85      3.75 o 
   8   1   7       55.17       66.13      2.55 o 
   9   1   7       13.74       11.90      2.77 o 
  10   1   7       22.35       21.11      3.25 o 
  11   1   7        9.11        8.96      3.35 o 
  12   1   7        1.34        0.31      0.79 o 
 -15   2   7       14.99       15.86      5.42 o 
 -14   2   7        3.07        2.15      4.67 o 
 -13   2   7       15.41       12.43      3.38 o 
 -12   2   7        4.38        5.82      3.63 o 
 -11   2   7       22.13       17.49      3.29 o 
 -10   2   7        0.15        1.19      2.62 o 
  -9   2   7       32.36       26.91      2.59 o 
  -8   2   7       75.39       67.76      2.79 o 
  -7   2   7       11.94       10.09      2.05 o 
  -6   2   7       57.36       54.66      1.24 o 
  -5   2   7       47.76       47.19      2.15 o 
  -4   2   7      414.67      438.95      5.75 o 
  -3   2   7      247.66      246.06      3.58 o 
  -2   2   7      333.28      334.84      5.17 o 
  -1   2   7      602.80      625.33     13.24 o 
   0   2   7       56.45       46.54      3.11 o 
   1   2   7       51.88       64.09      2.60 o 
   2   2   7      155.05      161.63      2.97 o 
   3   2   7        5.54        8.12      1.94 o 
   4   2   7       53.13       49.11      2.16 o 
   5   2   7       17.09       17.61      2.22 o 
   6   2   7       71.66       67.20      2.36 o 
   7   2   7      197.81      187.78      3.57 o 
   8   2   7       38.83       39.12      2.92 o 
   9   2   7       17.47       19.30      3.15 o 
  10   2   7       25.40       31.69      3.56 o 
  11   2   7        3.26        2.63      3.73 o 
  12   2   7        1.48        4.39      4.94 o 
 -14   3   7        0.67       -0.26      3.09 o 
 -13   3   7        4.62        4.00      3.86 o 
 -12   3   7       14.57       15.20      3.58 o 
 -11   3   7       47.76       44.02      4.35 o 
 -10   3   7       27.64       31.78      3.22 o 
  -9   3   7       64.08       60.72      3.90 o 
  -8   3   7       37.92       36.33      6.92 o 
  -7   3   7       52.54       50.64      2.45 o 
  -6   3   7       22.99       19.01      2.07 o 
  -5   3   7      171.73      188.80      4.05 o 
  -4   3   7      123.53      116.49      2.62 o 
  -3   3   7      179.52      183.34      4.56 o 
  -2   3   7      175.35      159.79      3.18 o 
  -1   3   7       33.91       32.04      2.00 o 
   0   3   7      249.51      281.37      5.27 o 
   1   3   7       40.78       41.61      2.94 o 
   2   3   7       10.14        6.39      2.22 o 
   3   3   7      133.32      119.06      3.19 o 
   4   3   7       39.72       43.75      3.11 o 
   5   3   7       50.18       54.95      2.78 o 
   6   3   7      146.35      164.06      5.18 o 
   7   3   7      173.69      183.72      5.92 o 
   8   3   7       28.56       31.29      4.75 o 
   9   3   7       12.10       10.34      5.35 o 
  10   3   7        0.98       -0.77      3.96 o 
  11   3   7        1.48       -0.85      4.93 o 
 -13   4   7        3.74        5.64      6.38 o 
 -12   4   7        5.92        2.00      3.00 o 
 -11   4   7        0.70       -0.47      2.13 o 
 -10   4   7       21.18       18.37      3.19 o 
  -9   4   7       53.83       49.27      3.42 o 
  -8   4   7       93.64       95.88      4.09 o 
  -7   4   7      141.05      144.91      4.26 o 
  -6   4   7      185.16      209.51      4.82 o 
  -5   4   7       87.47       88.69      3.53 o 
  -4   4   7      103.65      103.20      3.41 o 
  -3   4   7        8.82        7.72      4.31 o 
  -2   4   7       46.60       48.87      2.36 o 
  -1   4   7       89.25       88.69      2.55 o 
   0   4   7      304.34      293.02      4.33 o 
   1   4   7      283.05      272.04      5.04 o 
   2   4   7        5.97        4.34      2.62 o 
   3   4   7       29.30       30.16      2.99 o 
   4   4   7       69.51       74.14      2.65 o 
   5   4   7      114.38      111.99      3.43 o 
   6   4   7        6.29        0.89      1.73 o 
   7   4   7        6.21        5.22      3.06 o 
   8   4   7        6.18        7.07      3.79 o 
   9   4   7       11.98       11.53      4.69 o 
  10   4   7        4.10        0.68      3.25 o 
 -11   5   7        2.78        4.85      5.22 o 
 -10   5   7        2.37        4.50      4.68 o 
  -9   5   7        4.86        4.35      3.72 o 
  -8   5   7       15.46       15.51      3.27 o 
  -7   5   7        9.15        8.05      3.65 o 
  -6   5   7        0.51       -0.65      4.05 o 
  -5   5   7      138.61      137.73      4.51 o 
  -4   5   7       46.47       45.32      3.32 o 
  -3   5   7       93.98       90.99      3.69 o 
  -2   5   7       81.83       94.34      2.84 o 
  -1   5   7       62.37       57.27      4.11 o 
   0   5   7       51.61       56.33      4.07 o 
   1   5   7        4.78        6.57      4.79 o 
   2   5   7       49.03       47.09      4.75 o 
   3   5   7       11.67       13.23      4.67 o 
   4   5   7       15.61       10.40      4.65 o 
   5   5   7        2.80        3.36      5.09 o 
   6   5   7        3.04        1.56      5.66 o 
   7   5   7        1.28       -0.87      2.33 o 
   8   5   7        1.10       -1.30      5.52 o 
  -8   6   7       15.07       13.16      4.58 o 
  -7   6   7        1.65        2.59      4.56 o 
  -6   6   7       11.95        9.94      4.42 o 
  -5   6   7        0.08        2.34      7.67 o 
  -4   6   7       25.36       24.57      5.01 o 
  -3   6   7        1.50        0.94      5.34 o 
  -2   6   7       14.36       16.55      4.11 o 
  -1   6   7        4.75        5.26      3.89 o 
   0   6   7       75.10       77.61      5.28 o 
   1   6   7        5.60        8.83      8.43 o 
   2   6   7        9.00        5.72      8.63 o 
   3   6   7        7.64        6.92      8.12 o 
   4   6   7        0.27        2.66      8.61 o 
   5   6   7        6.65        7.82      6.59 o 
 -15   0   8        1.17        1.20      7.22 o 
 -14   0   8        9.32        5.91      5.32 o 
 -13   0   8       13.63       23.67      6.52 o 
 -12   0   8       12.76       10.53      6.02 o 
 -11   0   8       21.86       20.72      3.33 o 
 -10   0   8       31.22       38.26      2.91 o 
  -9   0   8      182.42      211.06      7.17 o 
  -8   0   8      119.18      119.21      3.39 o 
  -7   0   8       90.95       98.26      2.99 o 
  -6   0   8      273.74      281.29     21.46 o 
  -5   0   8      446.65      462.58      7.02 o 
  -2   0   8      143.80      147.93      3.51 o 
  -1   0   8      116.53      113.46      2.91 o 
   0   0   8       29.25       31.01      2.16 o 
   1   0   8       62.75       54.29      1.77 o 
   2   0   8       34.53       26.85      1.74 o 
   3   0   8      204.55      214.95      3.54 o 
   4   0   8      490.16      537.52      6.97 o 
   5   0   8       74.52       67.94      2.61 o 
   6   0   8       86.59       67.44      3.76 o 
   7   0   8        0.73        0.29      0.79 o 
   8   0   8        3.45        4.47      3.73 o 
   9   0   8        0.82       -0.62      3.38 o 
  10   0   8        2.36        0.40      0.79 o 
  11   0   8        2.78        3.88      4.38 o 
  12   0   8        2.62        0.35      6.84 o 
 -15   1   8        1.07        1.49      6.17 o 
 -14   1   8        6.52        6.71      3.53 o 
 -13   1   8        8.44       14.55      3.51 o 
 -12   1   8      138.32      142.14      4.06 o 
 -11   1   8      329.90      353.37      5.55 o 
 -10   1   8      128.84      133.29      4.64 o 
  -9   1   8        1.18        0.32      1.31 o 
  -8   1   8       35.00       32.63      1.49 o 
  -7   1   8      165.76      174.94      3.72 o 
  -6   1   8       84.85       85.90      3.18 o 
  -5   1   8     1676.43     1734.98     15.65 o 
  -4   1   8      483.45      513.13      5.37 o 
  -3   1   8      403.96      407.42      6.52 o 
  -2   1   8      333.80      343.42      7.12 o 
  -1   1   8      744.60      754.35      5.86 o 
   0   1   8       88.83       85.52      2.23 o 
   1   1   8     1143.21     1212.03      8.22 o 
   2   1   8      146.51      126.77      2.21 o 
   3   1   8       66.93       71.01      1.59 o 
   4   1   8        6.92        6.69      1.70 o 
   5   1   8       36.06       38.12      1.74 o 
   6   1   8      247.47      267.44      4.18 o 
   7   1   8      120.18      106.93      3.10 o 
   8   1   8       69.75       86.16      2.93 o 
   9   1   8       20.81       20.87      2.99 o 
  10   1   8       13.58       10.65      3.72 o 
  11   1   8        2.65        1.24      3.86 o 
  12   1   8        0.63       -1.04      3.24 o 
 -15   2   8        9.81       13.52      5.34 o 
 -14   2   8        6.31        8.62      3.86 o 
 -13   2   8       22.27       20.54      3.84 o 
 -12   2   8       13.10       13.60      3.41 o 
 -11   2   8       86.66       85.80      3.63 o 
 -10   2   8       32.81       31.10      2.86 o 
  -9   2   8       92.93       97.57      3.39 o 
  -8   2   8       48.10       43.28      2.59 o 
  -7   2   8        9.13        8.08      2.22 o 
  -6   2   8       14.18       10.96      2.00 o 
  -5   2   8      578.80      474.55    108.47 o 
  -4   2   8      533.24      537.19      6.58 o 
  -3   2   8      640.30      632.93      7.10 o 
  -2   2   8      158.59      152.21      3.79 o 
  -1   2   8      115.89      125.57      5.12 o 
   0   2   8      429.80      339.30    210.08 o 
   1   2   8        1.35        0.87      1.06 o 
   2   2   8      165.95      172.18      4.76 o 
   3   2   8       86.57       78.33      2.55 o 
   4   2   8       62.56       49.57      2.30 o 
   5   2   8       36.94       41.89      2.00 o 
   6   2   8        8.41       10.90      2.11 o 
   7   2   8        0.33        0.96      3.63 o 
   8   2   8       67.06       70.93      3.80 o 
   9   2   8       17.88       11.65      4.02 o 
  10   2   8       12.87       14.80      4.62 o 
  11   2   8        0.55        0.72      4.16 o 
 -14   3   8       11.29       12.07      5.33 o 
 -13   3   8        1.77        1.93      3.98 o 
 -12   3   8       12.94       12.95      5.25 o 
 -11   3   8        0.78        1.21      4.93 o 
 -10   3   8       21.10       16.90      4.14 o 
  -9   3   8       24.93       24.26      3.84 o 
  -8   3   8       92.46       95.20      4.22 o 
  -7   3   8      132.11      132.15      5.82 o 
  -6   3   8       41.69       42.79      3.22 o 
  -5   3   8       63.08       68.04      2.19 o 
  -4   3   8       28.47       26.91      2.02 o 
  -3   3   8      114.33      122.57      2.67 o 
  -2   3   8       30.74       30.44      1.84 o 
  -1   3   8      398.97      388.48      3.98 o 
   0   3   8      314.29      322.58      4.85 o 
   1   3   8       51.65       51.31      3.23 o 
   2   3   8        8.06        6.74      2.65 o 
   3   3   8      134.66      135.85      4.31 o 
   4   3   8       11.05        8.82      2.96 o 
   5   3   8       36.10       41.93      3.78 o 
   6   3   8       64.09       73.24      3.28 o 
   7   3   8        0.51        1.05      3.56 o 
   8   3   8        7.27        5.74      4.38 o 
   9   3   8        1.08       -0.02      1.19 o 
  10   3   8        6.44        4.07      6.21 o 
 -13   4   8        1.48        0.11      0.73 o 
 -12   4   8        4.89        2.80      4.85 o 
 -11   4   8        1.23       -0.22      2.93 o 
 -10   4   8        0.44        0.84      4.68 o 
  -9   4   8       15.17       13.41      3.84 o 
  -8   4   8       10.53        8.17      3.36 o 
  -7   4   8       59.61       60.01      4.40 o 
  -6   4   8       98.98      100.52      4.96 o 
  -5   4   8       15.73       17.23      3.90 o 
  -4   4   8       77.63       84.18      4.28 o 
  -3   4   8       38.16       35.44      2.25 o 
  -2   4   8        2.26        4.41      2.54 o 
  -1   4   8       84.20       85.06      2.69 o 
   0   4   8       17.89       16.97      2.41 o 
   1   4   8       39.19       35.65      3.75 o 
   2   4   8       92.37       92.25      3.45 o 
   3   4   8      117.12      129.27      4.03 o 
   4   4   8       26.61       25.87      3.17 o 
   5   4   8        7.35       10.03      3.35 o 
   6   4   8       11.06        8.95      3.13 o 
   7   4   8        3.66        3.75      3.31 o 
   8   4   8        1.88        1.57      3.65 o 
   9   4   8        3.41        1.60      5.42 o 
 -11   5   8        4.49        3.49      5.09 o 
 -10   5   8        4.72        2.49      3.96 o 
  -9   5   8        9.14        9.07      4.00 o 
  -8   5   8        0.85        2.29      4.12 o 
  -7   5   8        3.90        3.32      4.26 o 
  -6   5   8       30.25       26.41      3.54 o 
  -5   5   8       81.92       79.71      3.79 o 
  -4   5   8        8.56       10.04      2.79 o 
  -3   5   8      159.20      157.35      5.82 o 
  -2   5   8       28.96       26.18      3.33 o 
  -1   5   8      148.56      159.01      4.49 o 
   0   5   8       49.61       50.43      3.86 o 
   1   5   8        4.99        5.55      4.26 o 
   2   5   8       15.78       10.83      4.89 o 
   3   5   8        9.41        9.68      3.74 o 
   4   5   8        5.94        7.15      3.98 o 
   5   5   8        0.87        1.69      4.60 o 
   6   5   8        0.27        1.08      4.65 o 
   7   5   8        0.68        0.02      1.76 o 
  -8   6   8        3.38        2.97      4.94 o 
  -7   6   8        8.56       10.88      4.69 o 
  -6   6   8        5.82        6.44      4.63 o 
  -5   6   8        7.30        9.28      4.40 o 
  -4   6   8        5.11        4.64      4.53 o 
  -3   6   8        0.96        0.56      3.32 o 
  -2   6   8       24.92       24.75      4.49 o 
  -1   6   8        6.73        7.70      4.32 o 
   0   6   8       15.26       16.51      5.27 o 
   1   6   8       12.67       10.73      8.43 o 
   2   6   8        7.16        8.32      9.03 o 
   3   6   8        3.50        4.59      5.51 o 
   4   6   8        7.59        7.40      6.07 o 
 -15   0   9        2.81        3.54      5.73 o 
 -14   0   9        0.36        5.32      7.02 o 
 -13   0   9       21.83       14.04      6.02 o 
 -12   0   9       92.15       95.38      6.42 o 
 -11   0   9      149.19      147.44      7.32 o 
 -10   0   9      424.30      457.51      6.62 o 
  -9   0   9      250.77      279.47      5.17 o 
  -8   0   9      147.65      140.68      3.71 o 
  -7   0   9       19.30       21.45      2.22 o 
  -6   0   9      259.85      204.50    118.90 o 
  -5   0   9        0.78        0.30      1.60 o 
  -1   0   9        5.03        3.21      2.81 o 
   0   0   9       30.05       36.05      4.71 o 
   1   0   9       73.52       70.01      3.71 o 
   2   0   9        0.06        1.16      3.24 o 
   3   0   9       68.06       68.71      2.47 o 
   4   0   9      105.64      101.04      2.67 o 
   5   0   9      140.78      135.63      4.61 o 
   6   0   9        9.30        7.51      3.83 o 
   7   0   9       98.01      101.88      4.43 o 
   8   0   9       35.49       39.61      4.66 o 
   9   0   9       15.02       16.23      3.72 o 
  10   0   9        2.34        0.80      3.88 o 
  11   0   9        0.13       -0.37      3.53 o 
 -15   1   9        1.24        0.64      4.74 o 
 -14   1   9        4.13        3.67      5.20 o 
 -13   1   9        9.13        9.04      3.70 o 
 -12   1   9       58.32       64.26      3.33 o 
 -11   1   9       27.86       27.60      3.11 o 
 -10   1   9       33.83       34.61      3.71 o 
  -9   1   9      179.83      192.84      4.07 o 
  -8   1   9       17.70       18.44      2.45 o 
  -7   1   9      114.04      121.99      3.19 o 
  -6   1   9      353.07      336.25     20.46 o 
  -5   1   9       48.57       45.46      2.05 o 
  -4   1   9       45.34       47.51      3.56 o 
  -3   1   9      474.11      501.60      7.62 o 
  -2   1   9       65.65       58.88      3.81 o 
  -1   1   9      143.01      136.71      5.22 o 
   0   1   9      111.43      105.75      4.56 o 
   1   1   9       87.52       90.68      2.34 o 
   2   1   9      267.69      271.69      3.56 o 
   3   1   9       82.13       84.40      1.94 o 
   4   1   9        6.90        2.09      1.86 o 
   5   1   9       18.94       21.67      1.95 o 
   6   1   9       26.64       28.18      2.33 o 
   7   1   9       95.59       98.66      3.21 o 
   8   1   9       59.98       51.84      3.04 o 
   9   1   9       18.13       16.40      3.74 o 
  10   1   9        3.65        6.46      4.20 o 
  11   1   9        3.08        1.59      3.87 o 
 -15   2   9        0.51       -0.56      3.41 o 
 -14   2   9        5.82       10.41      4.52 o 
 -13   2   9        3.76        2.34      3.86 o 
 -12   2   9        5.75        6.94      3.59 o 
 -11   2   9      135.40      152.35      4.45 o 
 -10   2   9       59.15       54.03      2.95 o 
  -9   2   9       61.33       62.72      3.08 o 
  -8   2   9        0.89        1.55      2.57 o 
  -7   2   9      106.91      112.10      3.52 o 
  -6   2   9       45.34       53.42      2.56 o 
  -5   2   9      136.59       86.32      3.38 o 
  -4   2   9      318.22      349.64      4.75 o 
  -3   2   9       77.08       69.41      9.45 o 
  -2   2   9       80.94       81.33     12.99 o 
  -1   2   9       68.14       75.84      3.29 o 
   0   2   9       11.74        5.42      3.81 o 
   1   2   9       27.53       20.50      6.72 o 
   2   2   9       31.34       30.19      2.36 o 
   3   2   9        1.84        0.65      1.90 o 
   4   2   9       24.60       26.45      2.35 o 
   5   2   9       40.08       37.28      2.69 o 
   6   2   9       43.41       46.14      2.92 o 
   7   2   9       96.06       95.90      4.79 o 
   8   2   9        1.07        2.10      4.78 o 
   9   2   9       25.66       26.15      4.88 o 
  10   2   9       24.28       29.59      4.48 o 
  11   2   9        3.78        7.19      5.29 o 
 -14   3   9        8.66        8.53      4.43 o 
 -13   3   9        3.65        4.79      5.77 o 
 -12   3   9        2.74        2.42      5.24 o 
 -11   3   9        7.78        9.01      5.14 o 
 -10   3   9      153.35      168.79      5.74 o 
  -9   3   9       92.38       83.81      4.32 o 
  -8   3   9       35.73       35.43      3.86 o 
  -7   3   9       29.72       34.36      3.77 o 
  -6   3   9      116.89      121.28      4.71 o 
  -5   3   9      164.46      169.89      3.39 o 
  -4   3   9      190.69      186.52      3.69 o 
  -3   3   9       10.62       11.10      1.73 o 
  -2   3   9       61.80       59.85      2.00 o 
  -1   3   9       91.36       94.99      2.64 o 
   0   3   9      170.74      183.56      3.42 o 
   1   3   9       38.84       39.57      2.20 o 
   2   3   9       15.28       18.77      2.68 o 
   3   3   9      103.14      104.21      6.32 o 
   4   3   9       20.73       16.16      3.28 o 
   5   3   9        9.00        5.16      4.17 o 
   6   3   9       14.72       12.76      3.22 o 
   7   3   9       27.00       30.32      3.63 o 
   8   3   9       18.05       21.03      5.42 o 
   9   3   9       24.00       27.12      6.16 o 
  10   3   9        0.06       -0.13      4.67 o 
 -12   4   9        2.13        1.21      4.58 o 
 -11   4   9        1.52        2.88      4.10 o 
 -10   4   9        4.77        5.08      4.29 o 
  -9   4   9       20.53       17.70      4.22 o 
  -8   4   9        8.40        9.23      4.35 o 
  -7   4   9       44.88       41.76      4.57 o 
  -6   4   9       28.80       27.18      3.48 o 
  -5   4   9      227.35      222.78      4.71 o 
  -4   4   9       35.15       35.17      2.88 o 
  -3   4   9        6.70        7.90      2.38 o 
  -2   4   9       31.69       34.00      2.30 o 
  -1   4   9        1.48        2.96      2.40 o 
   0   4   9       13.74       16.17      2.81 o 
   1   4   9      166.57      177.60      4.47 o 
   2   4   9      102.90      115.24      4.96 o 
   3   4   9        3.93        7.20      3.05 o 
   4   4   9       43.65       40.79      3.43 o 
   5   4   9        7.49        6.81      3.82 o 
   6   4   9        2.79        4.90      4.35 o 
   7   4   9        3.14        2.80      4.60 o 
   8   4   9        3.48        3.11      6.27 o 
   9   4   9        0.46        0.17      5.06 o 
 -11   5   9        1.30        1.38      5.26 o 
 -10   5   9        1.66       -0.13      4.14 o 
  -9   5   9        0.99        3.76      4.30 o 
  -8   5   9       12.84        7.71      4.23 o 
  -7   5   9       30.53       23.05      3.82 o 
  -6   5   9       28.30       29.71      3.94 o 
  -5   5   9       13.13       11.31      3.83 o 
  -4   5   9       29.32       31.63      3.17 o 
  -3   5   9       28.06       30.42      2.92 o 
  -2   5   9       67.05       59.98      3.55 o 
  -1   5   9      245.13      258.04      5.52 o 
   0   5   9       56.19       55.75      3.02 o 
   1   5   9       77.31       84.47      3.72 o 
   2   5   9        2.06        2.94      4.05 o 
   3   5   9        0.71        1.27      6.39 o 
   4   5   9        0.09       -0.86      3.56 o 
   5   5   9        0.11       -0.14      2.97 o 
   6   5   9        0.06       -0.49      3.57 o 
   7   5   9        0.99        0.45      0.98 o 
  -7   6   9        5.89        4.82      5.08 o 
  -6   6   9        0.49       -2.06      3.10 o 
  -5   6   9        1.64        0.61      4.02 o 
  -4   6   9        3.74        3.09      4.84 o 
  -3   6   9        1.08       -0.52      2.28 o 
  -2   6   9        9.79        9.89      4.65 o 
  -1   6   9        1.43        2.65      5.34 o 
   0   6   9       13.05       14.95      5.66 o 
   1   6   9        0.08        1.35      3.74 o 
   2   6   9       20.51       19.05      6.23 o 
   3   6   9        9.26       11.03      6.18 o 
   4   6   9        0.78        3.46      6.88 o 
 -15   0  10        0.46       -2.01      7.72 o 
 -14   0  10        0.57        0.10      0.90 o 
 -13   0  10       23.94       15.95      6.12 o 
 -12   0  10       50.65       45.23      6.52 o 
 -11   0  10      170.56      167.70      7.82 o 
 -10   0  10       11.12       10.49      3.24 o 
  -9   0  10        9.93       10.46      2.62 o 
  -8   0  10        0.18        1.15      2.60 o 
  -7   0  10      154.85      145.13      6.22 o 
  -6   0  10       73.03       38.11      3.61 o 
  -5   0  10     2018.51     1879.44   1039.85 o 
  -4   0  10      710.27      239.06    146.04 o 
  -1   0  10      268.26      184.25      6.02 o 
   0   0  10       44.22       37.41      3.81 o 
   1   0  10      427.67      445.92      6.04 o 
   2   0  10       60.05       58.25      2.55 o 
   3   0  10       15.71       14.96      2.35 o 
   4   0  10       30.23       30.24      2.34 o 
   5   0  10       26.39       29.19      5.01 o 
   6   0  10      119.55      147.37      6.77 o 
   7   0  10      208.67      219.92      6.15 o 
   8   0  10       47.74       53.94      7.37 o 
   9   0  10        8.92        7.34      4.22 o 
  10   0  10        0.96        2.15      4.45 o 
  11   0  10        2.93        3.49      9.02 o 
 -15   1  10        8.06        8.49      5.88 o 
 -14   1  10       19.90       23.70      5.42 o 
 -13   1  10        4.14        0.91      5.01 o 
 -12   1  10       31.53       36.91      3.55 o 
 -11   1  10       61.38       56.02      3.24 o 
 -10   1  10       41.28       39.66      3.00 o 
  -9   1  10      200.93      218.12      4.41 o 
  -8   1  10      144.53      150.06      3.74 o 
  -7   1  10       12.71       10.77      2.45 o 
  -6   1  10       30.48       31.17      1.91 o 
  -5   1  10       35.50       33.87      1.84 o 
  -4   1  10       39.10       41.25      2.61 o 
  -3   1  10      130.24       21.42     27.78 o 
  -2   1  10       55.71       37.92     23.67 o 
  -1   1  10       69.54       76.93      4.31 o 
   0   1  10       49.57       40.54     26.28 o 
   1   1  10       75.28       90.25      2.65 o 
   2   1  10        0.09        0.87      1.92 o 
   3   1  10        1.69        1.84      1.63 o 
   4   1  10       10.16       14.20      2.33 o 
   5   1  10       25.24       22.43      2.83 o 
   6   1  10        0.73       -0.11      0.67 o 
   7   1  10        8.71       11.68      3.06 o 
   8   1  10        1.07        2.01      2.14 o 
   9   1  10        2.58        6.59      3.69 o 
  10   1  10        2.87        4.76      3.71 o 
  11   1  10        1.49        2.19      4.64 o 
 -14   2  10        7.41       10.83      4.84 o 
 -13   2  10       44.62       47.89      4.32 o 
 -12   2  10        9.78        4.84      3.99 o 
 -11   2  10       37.70       36.65      3.22 o 
 -10   2  10       41.48       41.60      3.25 o 
  -9   2  10        5.08        5.72      3.23 o 
  -8   2  10        4.69        3.32      3.02 o 
  -7   2  10       42.03       38.48      2.11 o 
  -6   2  10      157.44      160.28      3.29 o 
  -5   2  10      207.20      201.55      3.54 o 
  -4   2  10       99.14       97.18      2.32 o 
  -3   2  10      124.54      117.27      2.69 o 
  -2   2  10      110.78      131.99      3.33 o 
  -1   2  10      228.69      232.33      6.02 o 
   0   2  10        5.44        3.58      2.28 o 
   1   2  10        1.28        1.36      2.49 o 
   2   2  10        9.38        8.26      2.84 o 
   3   2  10        3.60        1.27      2.77 o 
   4   2  10       11.59       14.23      2.88 o 
   5   2  10       50.49       50.37      2.56 o 
   6   2  10       20.87       26.42      3.30 o 
   7   2  10       15.05       20.79      4.77 o 
   8   2  10       26.76       27.48      4.52 o 
   9   2  10        5.10        3.85      5.78 o 
  10   2  10       18.70       21.84      6.12 o 
 -14   3  10        2.50        0.47      7.21 o 
 -13   3  10        3.45        5.32      6.21 o 
 -12   3  10        8.76        8.78      5.60 o 
 -11   3  10        9.02        6.39      4.91 o 
 -10   3  10       12.60        8.30      4.64 o 
  -9   3  10       35.54       34.59      4.53 o 
  -8   3  10       66.33       57.23      3.25 o 
  -7   3  10       42.60       39.65      2.62 o 
  -6   3  10       38.50       43.21      2.39 o 
  -5   3  10      199.43      186.75      3.25 o 
  -4   3  10       27.22       29.12      2.20 o 
  -3   3  10      140.87      147.49      2.78 o 
  -2   3  10       70.82       77.94      2.56 o 
  -1   3  10       91.85       90.30      2.79 o 
   0   3  10       36.12       32.42      2.32 o 
   1   3  10      268.39      267.56      4.36 o 
   2   3  10       36.10       36.48      3.61 o 
   3   3  10       30.12       28.40      2.81 o 
   4   3  10        6.73       10.67      4.05 o 
   5   3  10       37.85       33.65      3.49 o 
   6   3  10       19.73       22.65      4.80 o 
   7   3  10       46.95       52.70      5.22 o 
   8   3  10       24.95       29.30      5.88 o 
   9   3  10        1.24        2.19      7.82 o 
 -12   4  10        7.91        8.53      6.60 o 
 -11   4  10        0.44        0.44      4.36 o 
 -10   4  10        4.02        1.89      4.88 o 
  -9   4  10       14.50       13.23      4.72 o 
  -8   4  10       18.52       11.94      4.40 o 
  -7   4  10        5.95        6.23      3.54 o 
  -6   4  10       35.82       39.37      3.15 o 
  -5   4  10      132.16      147.11      4.25 o 
  -4   4  10       52.07       49.58      2.85 o 
  -3   4  10       61.31       59.31      2.64 o 
  -2   4  10       11.35       12.62      2.27 o 
  -1   4  10        8.07        6.55      2.64 o 
   0   4  10        6.77        4.84      2.85 o 
   1   4  10       12.31       12.21      2.99 o 
   2   4  10       59.60       60.80      3.13 o 
   3   4  10       81.61       84.47      4.60 o 
   4   4  10       34.93       36.86      3.58 o 
   5   4  10        8.38        7.30      4.34 o 
   6   4  10       30.34       33.76      4.17 o 
   7   4  10        3.07        2.80      4.94 o 
   8   4  10        0.09        0.85      6.88 o 
 -10   5  10        1.01       -0.22      1.07 o 
  -9   5  10        2.66        4.09      4.85 o 
  -8   5  10        0.94       -1.70      4.03 o 
  -7   5  10        5.92        6.23      4.37 o 
  -6   5  10        0.21        0.03      0.69 o 
  -5   5  10       38.80       40.68      3.27 o 
  -4   5  10       18.06       19.15      3.37 o 
  -3   5  10        1.05        1.99      3.90 o 
  -2   5  10       57.36       52.72      3.15 o 
  -1   5  10       76.34       74.43      2.92 o 
   0   5  10        9.73        7.00      3.12 o 
   1   5  10       40.15       37.02      3.30 o 
   2   5  10        6.14        8.69      3.51 o 
   3   5  10        1.25       -0.02      3.59 o 
   4   5  10        7.82        5.55      4.50 o 
   5   5  10        5.12        4.98      4.38 o 
   6   5  10        1.97        0.09      1.91 o 
  -7   6  10        5.06        4.30      5.15 o 
  -6   6  10        0.01        1.27      5.50 o 
  -5   6  10        7.73        4.49      4.53 o 
  -4   6  10        3.47        1.94      5.20 o 
  -3   6  10        0.73       -0.03      0.20 o 
  -2   6  10       11.86        6.50      4.42 o 
  -1   6  10        1.69        1.84      5.41 o 
   0   6  10        0.68        2.93      6.33 o 
   1   6  10        9.68       11.76      5.97 o 
   2   6  10        5.57        5.49      5.23 o 
 -15   0  11       11.02       11.13      8.22 o 
 -14   0  11        0.05        1.20      7.22 o 
 -13   0  11       19.88       12.54      7.42 o 
 -12   0  11       14.08       13.04      6.62 o 
 -11   0  11       15.11       12.84      6.32 o 
 -10   0  11       28.81       25.03      3.18 o 
  -9   0  11       17.86       14.26      3.06 o 
  -8   0  11        3.31        5.92      3.81 o 
  -7   0  11      172.75      180.04      7.32 o 
  -6   0  11      491.62      482.62      4.77 o 
  -5   0  11       78.58       76.99      2.32 o 
  -4   0  11       11.81       10.55      3.61 o 
  -3   0  11      187.92      145.65     90.07 o 
  -2   0  11        4.72        2.21      2.88 o 
  -1   0  11        4.68        2.81      3.01 o 
   0   0  11      176.41      169.10      6.62 o 
   1   0  11      461.98      486.25     10.43 o 
   2   0  11       21.99       26.50      3.26 o 
   3   0  11        1.41        1.77      2.57 o 
   4   0  11       21.67       14.04      5.22 o 
   5   0  11       20.36       19.26      5.52 o 
   6   0  11       39.43       37.81      5.32 o 
   7   0  11       43.25       42.83      6.42 o 
   8   0  11        1.89        5.88      5.05 o 
   9   0  11        2.89        4.52      4.57 o 
  10   0  11        0.17        0.17      1.15 o 
 -15   1  11        8.50       10.88      6.67 o 
 -14   1  11        1.82        1.74      7.19 o 
 -13   1  11       28.98       28.46      5.03 o 
 -12   1  11       24.61       25.74      3.71 o 
 -11   1  11       75.05       83.31      3.57 o 
 -10   1  11      128.44      137.04      3.93 o 
  -9   1  11      215.64      234.21      4.94 o 
  -8   1  11       23.80       20.29      2.27 o 
  -7   1  11       36.59       33.51      2.58 o 
  -6   1  11       40.93       37.45      2.01 o 
  -5   1  11       19.63       18.31      1.80 o 
  -4   1  11      214.21      209.23      3.32 o 
  -3   1  11      227.83      240.68      3.73 o 
  -2   1  11        3.53        2.78      1.84 o 
  -1   1  11      120.37      117.84      3.86 o 
   0   1  11       15.33       13.18      3.01 o 
   1   1  11        9.50       11.85      2.67 o 
   2   1  11       11.04       12.77      2.13 o 
   3   1  11        3.74        0.47      1.70 o 
   4   1  11        6.04        5.74      2.52 o 
   5   1  11       87.25       96.13      4.18 o 
   6   1  11        9.96        5.55      3.48 o 
   7   1  11       25.92       31.07      3.11 o 
   8   1  11       17.41       20.73      3.56 o 
   9   1  11        0.19       -0.32      2.17 o 
  10   1  11        3.57        4.79      4.55 o 
 -14   2  11        0.60        0.00      3.90 o 
 -13   2  11        9.76        9.41      4.13 o 
 -12   2  11       10.47       10.03      4.24 o 
 -11   2  11      222.10      233.67      5.41 o 
 -10   2  11       26.40       25.39      3.48 o 
  -9   2  11       49.43       45.55      3.36 o 
  -8   2  11       12.29       12.24      2.86 o 
  -7   2  11        5.23        5.09      2.43 o 
  -6   2  11       20.00       20.15      2.13 o 
  -5   2  11      321.29      355.12      4.05 o 
  -4   2  11       13.53       15.32      2.07 o 
  -3   2  11       25.50       20.94      2.16 o 
  -2   2  11       48.71       53.03      2.22 o 
  -1   2  11       82.63       78.55      4.18 o 
   0   2  11      117.68      130.18      3.49 o 
   1   2  11        0.29        0.32      0.96 o 
   2   2  11       59.27       68.69      3.43 o 
   3   2  11       48.42       49.55      2.97 o 
   4   2  11       12.05        7.08      3.17 o 
   5   2  11      122.16      119.03      3.76 o 
   6   2  11       15.09       16.88      3.07 o 
   7   2  11       14.28       12.85      4.14 o 
   8   2  11       14.82       19.67      4.61 o 
   9   2  11       24.75       29.69      5.38 o 
 -13   3  11       10.22       16.74      6.35 o 
 -12   3  11        3.72        3.88      5.95 o 
 -11   3  11       11.86        7.92      4.80 o 
 -10   3  11       45.64       48.79      3.82 o 
  -9   3  11        4.47        5.02      3.30 o 
  -8   3  11       34.49       31.27      2.94 o 
  -7   3  11        3.95        5.49      2.79 o 
  -6   3  11       19.83       12.89      2.68 o 
  -5   3  11       43.95       40.70      2.08 o 
  -4   3  11       24.87       29.31      2.14 o 
  -3   3  11       98.37       91.07      2.70 o 
  -2   3  11       61.95       54.47      2.49 o 
  -1   3  11       79.94       84.01      2.77 o 
   0   3  11      143.39      138.99      3.45 o 
   1   3  11       19.41       18.69      2.44 o 
   2   3  11       68.35       60.03      3.07 o 
   3   3  11       53.91       53.44      3.27 o 
   4   3  11       11.93       11.71      3.45 o 
   5   3  11       27.74       25.14      4.34 o 
   6   3  11        2.58        2.23      6.95 o 
   7   3  11        5.51        5.70      5.78 o 
   8   3  11        9.15        8.34      6.48 o 
 -12   4  11        0.10        0.18      2.97 o 
 -11   4  11        3.19        1.75      6.22 o 
 -10   4  11        5.94        6.53      5.48 o 
  -9   4  11       20.73       17.57      5.35 o 
  -8   4  11        5.07        7.80      5.01 o 
  -7   4  11       10.90       10.93      3.76 o 
  -6   4  11        7.19        8.21      3.46 o 
  -5   4  11       15.99       15.11      3.39 o 
  -4   4  11       52.08       55.54      3.50 o 
  -3   4  11       31.85       27.89      2.59 o 
  -2   4  11      165.93      162.83      3.67 o 
  -1   4  11       12.75       11.23      2.83 o 
   0   4  11       30.42       27.09      2.91 o 
   1   4  11       41.88       43.48      3.10 o 
   2   4  11        0.47        0.50      2.77 o 
   3   4  11       17.62       17.89      3.38 o 
   4   4  11        9.88        9.36      3.79 o 
   5   4  11        3.49        5.00      3.63 o 
   6   4  11        3.55        6.21      4.86 o 
   7   4  11        0.28       -0.65      4.55 o 
 -10   5  11        2.11        5.07      4.99 o 
  -9   5  11        3.91        5.02      5.31 o 
  -8   5  11        0.67        0.59      1.52 o 
  -7   5  11        6.57        5.87      4.26 o 
  -6   5  11        0.35       -1.00      3.23 o 
  -5   5  11        3.82        3.86      4.13 o 
  -4   5  11        2.31       -0.12      2.06 o 
  -3   5  11       13.01       13.00      4.26 o 
  -2   5  11       38.08       39.82      3.99 o 
  -1   5  11        1.12        1.20      3.76 o 
   0   5  11        6.07        5.80      3.29 o 
   1   5  11        2.61        0.54      0.88 o 
   2   5  11        5.50        4.18      3.25 o 
   3   5  11        5.48        5.62      3.54 o 
   4   5  11        3.27        2.97      4.22 o 
   5   5  11        0.79        1.34      4.48 o 
  -6   6  11        0.86       -0.10      1.58 o 
  -5   6  11        7.47        5.66      4.96 o 
  -4   6  11        2.16        1.78      4.44 o 
  -3   6  11        0.55       -1.43      2.09 o 
  -2   6  11        4.95        4.54      4.97 o 
  -1   6  11        0.84        0.16      5.65 o 
   0   6  11        8.03        8.70      5.07 o 
   1   6  11       12.48       13.44      4.54 o 
 -15   0  12        0.50        1.10      8.53 o 
 -14   0  12        0.07       -0.70      3.61 o 
 -13   0  12        7.56        7.62      7.62 o 
 -12   0  12       20.56       11.03      7.22 o 
 -11   0  12        1.91        1.10      5.92 o 
 -10   0  12       62.34       55.87      5.22 o 
  -9   0  12       33.17       36.21      4.81 o 
  -8   0  12       19.81       20.66      5.42 o 
  -7   0  12        5.52        5.52      4.91 o 
  -6   0  12        0.01       -0.10     45.74 o 
  -5   0  12      151.03      165.76      6.12 o 
  -4   0  12       42.08       44.24      3.33 o 
  -3   0  12       13.94       15.39      2.70 o 
  -2   0  12        2.54        2.66      2.83 o 
  -1   0  12       14.50       11.37      6.27 o 
   0   0  12       10.74       14.44      3.61 o 
   1   0  12        5.44        3.31      4.91 o 
   2   0  12       28.62       35.41      4.81 o 
   3   0  12        7.89        6.31      3.06 o 
   4   0  12        4.68        4.81      5.32 o 
   5   0  12       17.95       10.13      5.92 o 
   6   0  12       22.99       31.79      6.12 o 
   7   0  12       13.41       11.94      7.12 o 
   8   0  12        0.33       -1.00     40.92 o 
   9   0  12        0.47       -0.54      4.74 o 
 -14   1  12        0.91        2.31      5.35 o 
 -13   1  12        5.76        5.01      4.85 o 
 -12   1  12        8.80       10.06      4.81 o 
 -11   1  12       80.95       80.11      5.75 o 
 -10   1  12        1.58       -0.54      2.22 o 
  -9   1  12       52.41       56.74      2.99 o 
  -8   1  12       35.31       37.32      2.61 o 
  -7   1  12      105.19      120.82      4.79 o 
  -6   1  12       67.39       74.06      2.32 o 
  -5   1  12      161.00      179.66      3.28 o 
  -4   1  12       33.99       35.29      2.94 o 
  -3   1  12        3.72        3.22      2.32 o 
  -2   1  12      143.45      142.09      3.12 o 
  -1   1  12       90.39       96.48      3.16 o 
   0   1  12       17.44       14.22      2.40 o 
   1   1  12       99.56       91.92      4.11 o 
   2   1  12        2.31        1.80      3.60 o 
   3   1  12        3.34        3.70      3.44 o 
   4   1  12       65.26       59.09      3.67 o 
   5   1  12       20.31       23.16      4.07 o 
   6   1  12        9.36        9.97      4.11 o 
   7   1  12       16.17       14.24      3.83 o 
   8   1  12       15.91       20.46      4.02 o 
   9   1  12        0.01        0.26      0.93 o 
 -14   2  12        4.30        4.94      6.42 o 
 -13   2  12       27.08       24.55      4.30 o 
 -12   2  12       15.22       20.41      4.01 o 
 -11   2  12       45.17       40.28      3.28 o 
 -10   2  12       40.40       35.34      3.75 o 
  -9   2  12      178.26      168.21      4.62 o 
  -8   2  12        5.46        3.77      3.11 o 
  -7   2  12       83.81       77.13      2.87 o 
  -6   2  12       39.84       44.04      2.42 o 
  -5   2  12       18.94       16.93      2.20 o 
  -4   2  12      224.78      239.34      3.94 o 
  -3   2  12       10.49       13.73      2.29 o 
  -2   2  12        3.10        4.58      2.27 o 
  -1   2  12      123.06      133.86      4.74 o 
   0   2  12       19.14       20.71      2.38 o 
   1   2  12       28.12       28.16      2.93 o 
   2   2  12       53.00       58.30      2.92 o 
   3   2  12       10.64        8.66      3.22 o 
   4   2  12       33.33       32.90      3.30 o 
   5   2  12        3.26        0.42      3.49 o 
   6   2  12        0.02        3.46      4.93 o 
   7   2  12        3.24        0.14      1.93 o 
   8   2  12       19.34       17.46      4.79 o 
   9   2  12        0.17        1.99      5.02 o 
 -13   3  12        4.57        5.13      6.77 o 
 -12   3  12        6.37        6.45      5.92 o 
 -11   3  12        2.79        2.66      4.20 o 
 -10   3  12        4.95        0.99      2.56 o 
  -9   3  12       37.90       37.33      3.66 o 
  -8   3  12       14.79       14.79      3.13 o 
  -7   3  12       12.39        8.97      3.04 o 
  -6   3  12      225.11      221.29      4.36 o 
  -5   3  12      136.61      138.02      2.92 o 
  -4   3  12      179.66      183.50      3.24 o 
  -3   3  12       73.36       73.86      2.75 o 
  -2   3  12       26.70       25.97      2.63 o 
  -1   3  12      134.56      136.16      3.52 o 
   0   3  12       14.20        9.41      2.86 o 
   1   3  12        2.64        3.54      2.95 o 
   2   3  12        1.91        1.26      3.29 o 
   3   3  12       10.94        7.83      3.58 o 
   4   3  12       23.57       23.04      3.77 o 
   5   3  12        4.65        3.51      4.34 o 
   6   3  12        0.11        1.35      5.30 o 
   7   3  12        7.60        6.85      6.55 o 
   8   3  12        2.93        2.51      5.21 o 
 -11   4  12       13.83       11.61      6.05 o 
 -10   4  12       17.61       15.42      6.24 o 
  -9   4  12       19.77       14.71      5.40 o 
  -8   4  12        4.51        4.43      5.56 o 
  -7   4  12        5.24        3.68      3.63 o 
  -6   4  12       35.10       31.25      3.75 o 
  -5   4  12       59.16       57.15      3.61 o 
  -4   4  12        1.89        1.57      3.38 o 
  -3   4  12        5.83        6.11      3.07 o 
  -2   4  12        3.44        2.60      3.09 o 
  -1   4  12       12.26        8.60      3.18 o 
   0   4  12        8.14        8.17      3.47 o 
   1   4  12       24.84       22.96      3.20 o 
   2   4  12       18.92       18.55      3.44 o 
   3   4  12        6.53        5.15      3.41 o 
   4   4  12        4.62        2.13      2.97 o 
   5   4  12        5.05        2.96      4.64 o 
   6   4  12        6.35        6.48      4.72 o 
  -9   5  12        1.45        3.86      4.84 o 
  -8   5  12        3.39        5.03      4.95 o 
  -7   5  12       10.84       13.63      5.24 o 
  -6   5  12        6.88        6.92      5.85 o 
  -5   5  12        3.97        1.23      4.59 o 
  -4   5  12        6.33        6.76      4.26 o 
  -3   5  12        1.27        3.07      5.31 o 
  -2   5  12        5.85        5.73      5.53 o 
  -1   5  12        1.35        0.07      2.16 o 
   0   5  12        4.79        6.38      4.09 o 
   1   5  12       19.17       21.18      3.52 o 
   2   5  12        0.43        1.43      4.60 o 
   3   5  12        0.86        0.96      3.76 o 
   4   5  12        0.67       -0.38      2.64 o 
 -14   0  13        8.03        7.02      8.22 o 
 -13   0  13        6.88        5.22      8.53 o 
 -12   0  13        0.28       -1.50      6.72 o 
 -11   0  13        4.08        1.40      6.12 o 
 -10   0  13        4.09        3.91      5.92 o 
  -9   0  13        1.34        1.60      6.42 o 
  -8   0  13       36.40       39.12      5.22 o 
  -7   0  13      193.92      180.64      8.12 o 
  -6   0  13      104.63      109.53      6.52 o 
  -5   0  13       57.93       56.89      4.91 o 
  -4   0  13       45.43       46.78      3.51 o 
  -3   0  13      233.10      260.92      5.92 o 
  -2   0  13        1.92        6.47      3.33 o 
  -1   0  13        2.20        1.14      3.01 o 
   0   0  13       18.82       13.90      3.21 o 
   1   0  13        0.81       -1.20      2.61 o 
   2   0  13       15.99       12.84      5.32 o 
   3   0  13       23.51       21.36      5.52 o 
   4   0  13        2.76        2.71      6.22 o 
   5   0  13       48.17       39.72      5.82 o 
   6   0  13        1.80        0.30      7.22 o 
   7   0  13       10.56        7.92      8.02 o 
   8   0  13        5.69        7.22      8.22 o 
 -14   1  13        7.12        4.41      6.24 o 
 -13   1  13        9.09        8.51      5.30 o 
 -12   1  13        5.45        5.82      5.64 o 
 -11   1  13        1.51        2.15      3.73 o 
 -10   1  13       28.73       30.83      3.36 o 
  -9   1  13       36.44       32.52      3.33 o 
  -8   1  13       26.92       34.10      4.25 o 
  -7   1  13       24.19       23.65      2.96 o 
  -6   1  13      304.40      286.59      4.10 o 
  -5   1  13      179.54      188.61      3.55 o 
  -4   1  13      258.90      244.52      3.94 o 
  -3   1  13       99.77       94.99      2.89 o 
  -2   1  13       67.60       68.11      2.43 o 
  -1   1  13       66.21       71.01      2.59 o 
   0   1  13       41.59       32.43      2.37 o 
   1   1  13        9.38       10.18      3.09 o 
   2   1  13       33.19       29.06      3.70 o 
   3   1  13       21.52       22.87      4.21 o 
   4   1  13        4.17        5.20      4.48 o 
   5   1  13       10.63       10.61      4.29 o 
   6   1  13       26.72       21.51      4.67 o 
   7   1  13        1.86        2.43      3.04 o 
   8   1  13        5.94        5.06      6.55 o 
 -13   2  13        7.61        7.61      4.63 o 
 -12   2  13       42.68       46.55      4.64 o 
 -11   2  13      117.23      124.98      3.84 o 
 -10   2  13       28.99       31.50      3.73 o 
  -9   2  13       35.65       31.12      3.31 o 
  -8   2  13       77.14       78.33      3.81 o 
  -7   2  13       14.41       11.02      2.56 o 
  -6   2  13        6.00        5.91      3.11 o 
  -5   2  13      114.38      112.47      3.08 o 
  -4   2  13       47.31       46.57      2.59 o 
  -3   2  13       34.54       34.22      2.31 o 
  -2   2  13      183.20      181.52      3.67 o 
  -1   2  13       50.08       49.55      3.57 o 
   0   2  13       75.96       78.49      2.79 o 
   1   2  13       68.85       68.25      2.66 o 
   2   2  13       15.59       12.43      3.35 o 
   3   2  13        1.96        1.36      3.49 o 
   4   2  13       13.10       14.27      3.88 o 
   5   2  13        9.54       10.15      3.73 o 
   6   2  13        9.84       11.01      5.51 o 
   7   2  13        0.86       -0.28      3.10 o 
   8   2  13        1.41        0.41      1.38 o 
 -12   3  13        4.13        4.59      4.98 o 
 -11   3  13        1.07        0.66      4.17 o 
 -10   3  13       12.66        8.36      4.41 o 
  -9   3  13       12.32       11.18      3.44 o 
  -8   3  13        0.31       -0.13      0.50 o 
  -7   3  13       14.86       13.97      3.34 o 
  -6   3  13       33.48       31.43      2.88 o 
  -5   3  13       45.61       45.80      3.66 o 
  -4   3  13      242.33      248.43      3.90 o 
  -3   3  13       68.73       73.05      2.55 o 
  -2   3  13       51.91       53.17      2.81 o 
  -1   3  13      145.69      158.88      3.86 o 
   0   3  13        3.17        3.24      2.85 o 
   1   3  13        6.27        5.48      2.83 o 
   2   3  13        3.83        3.97      3.95 o 
   3   3  13        1.87        3.30      3.97 o 
   4   3  13        2.51        0.28      5.64 o 
   5   3  13        8.85        4.99      4.81 o 
   6   3  13        9.65        3.60      5.18 o 
   7   3  13        4.64        3.89      6.55 o 
 -11   4  13       10.94       15.05      6.58 o 
 -10   4  13       14.72       10.64      5.85 o 
  -9   4  13        0.73        1.03      5.45 o 
  -8   4  13        2.67        0.53      4.19 o 
  -7   4  13       20.61       16.73      4.08 o 
  -6   4  13       17.10       17.41      4.14 o 
  -5   4  13       15.12       14.38      3.94 o 
  -4   4  13       35.77       34.64      4.64 o 
  -3   4  13       32.42       26.25      3.33 o 
  -2   4  13        8.64        4.87      3.36 o 
  -1   4  13        4.89        5.22      3.03 o 
   0   4  13       19.54       18.75      3.21 o 
   1   4  13        9.45        8.89      3.61 o 
   2   4  13       12.17       12.46      3.88 o 
   3   4  13        8.50        9.02      3.98 o 
   4   4  13        3.21        4.75      3.98 o 
   5   4  13        4.69        3.15      4.05 o 
  -8   5  13        0.85        2.06      8.61 o 
  -7   5  13        2.35        4.55      6.14 o 
  -6   5  13        5.72        6.29      5.42 o 
  -5   5  13        2.98        4.24      4.75 o 
  -4   5  13        8.66       11.49      6.05 o 
  -3   5  13       11.52        7.73      5.50 o 
  -2   5  13        0.50       -0.56      1.53 o 
  -1   5  13        8.01        6.78      4.30 o 
   0   5  13        1.06        1.11      3.90 o 
   1   5  13        2.64        2.08      4.23 o 
   2   5  13        0.22        0.26      1.19 o 
 -14   0  14        2.96        7.52      9.63 o 
 -13   0  14        1.61       -0.40      7.12 o 
 -12   0  14       33.96       32.80      7.42 o 
 -11   0  14        1.05        0.30      7.52 o 
 -10   0  14       24.71       21.76      7.42 o 
  -9   0  14       25.45       24.37      5.62 o 
  -8   0  14      118.55      116.45      7.32 o 
  -7   0  14       86.12       77.43      6.12 o 
  -6   0  14       45.08       30.99      5.12 o 
  -5   0  14       11.35       10.53      4.04 o 
  -4   0  14       77.66       79.47      4.11 o 
  -3   0  14        2.51        3.73      3.75 o 
  -2   0  14       48.47       41.28      3.42 o 
  -1   0  14       18.63       19.57      3.25 o 
   0   0  14        0.76        3.07      3.66 o 
   1   0  14        2.89        0.01      4.10 o 
   2   0  14        0.01       -0.05      0.35 o 
   3   0  14        0.59        1.50      5.62 o 
   4   0  14       25.01       32.30      5.52 o 
   5   0  14       17.66       17.55      7.42 o 
   6   0  14        3.76        2.31      6.92 o 
   7   0  14        0.89        3.31      7.82 o 
   8   0  14        0.70        1.81      9.63 o 
 -14   1  14        2.49        0.00      2.21 o 
 -13   1  14        2.26        2.66      6.10 o 
 -12   1  14        3.24        0.36      3.21 o 
 -11   1  14       83.88       87.96      5.46 o 
 -10   1  14       47.77       40.56      4.38 o 
  -9   1  14        8.72        7.03      4.81 o 
  -8   1  14       16.59       16.10      4.29 o 
  -7   1  14       58.66       55.57      4.96 o 
  -6   1  14        3.25        2.82      2.98 o 
  -5   1  14       87.62       89.25      2.86 o 
  -4   1  14       31.85       30.46      2.55 o 
  -3   1  14      111.50      101.29      3.13 o 
  -2   1  14       43.20       39.79      2.56 o 
  -1   1  14      256.97      276.17      4.49 o 
   0   1  14       12.10       10.22      2.77 o 
   1   1  14       11.80       14.14      2.80 o 
   2   1  14       32.31       32.59      3.18 o 
   3   1  14        8.50        6.95      4.21 o 
   4   1  14        4.58        6.90      4.96 o 
   5   1  14       26.45       25.25      4.75 o 
   6   1  14        1.46        2.50      5.67 o 
   7   1  14        6.05        5.48      4.94 o 
 -13   2  14        1.84       -1.42      4.35 o 
 -12   2  14        6.26        4.08      4.60 o 
 -11   2  14        5.21        5.68      3.64 o 
 -10   2  14       23.83       21.30      4.26 o 
  -9   2  14       18.02       10.50      3.99 o 
  -8   2  14       42.68       46.08      3.47 o 
  -7   2  14       67.08       76.64      3.72 o 
  -6   2  14        9.77        8.23      2.87 o 
  -5   2  14       87.43       92.39      2.95 o 
  -4   2  14       29.17       30.26      2.77 o 
  -3   2  14       66.22       66.21      2.81 o 
  -2   2  14       21.16       22.07      2.74 o 
  -1   2  14       16.34       11.07      2.98 o 
   0   2  14        6.29        4.90      2.67 o 
   1   2  14       70.31       75.50      2.89 o 
   2   2  14       23.86       27.33      3.40 o 
   3   2  14       60.72       59.74      4.07 o 
   4   2  14        3.83        3.96      4.32 o 
   5   2  14        2.36        3.91      4.34 o 
   6   2  14        2.84        0.83      3.60 o 
   7   2  14        5.74        8.41      6.95 o 
 -12   3  14        8.80        9.50      5.28 o 
 -11   3  14        5.78        2.72      4.95 o 
 -10   3  14        7.09        6.43      4.23 o 
  -9   3  14       14.26        9.75      4.34 o 
  -8   3  14        7.91        5.75      3.52 o 
  -7   3  14       69.56       64.79      3.22 o 
  -6   3  14       11.84       15.77      4.18 o 
  -5   3  14        3.02        1.87      3.09 o 
  -4   3  14       42.46       42.57      2.48 o 
  -3   3  14       87.79       90.65      2.94 o 
  -2   3  14        9.78       10.64      2.97 o 
  -1   3  14       10.22        7.62      2.97 o 
   0   3  14        8.81        6.55      3.01 o 
   1   3  14       52.55       57.88      3.25 o 
   2   3  14       11.10       13.34      4.28 o 
   3   3  14        2.63        2.45      5.32 o 
   4   3  14       36.31       31.79      4.77 o 
   5   3  14        7.92       12.21      6.14 o 
   6   3  14        0.43       -0.67      6.83 o 
 -10   4  14        2.33        4.41      6.94 o 
  -9   4  14       16.77       12.72      6.63 o 
  -8   4  14        8.30        6.83      4.51 o 
  -7   4  14        1.24        4.72      4.12 o 
  -6   4  14        6.11        5.63      4.17 o 
  -5   4  14       26.21       28.71      5.55 o 
  -4   4  14        0.44       -0.44      3.67 o 
  -3   4  14        1.73        1.65      3.51 o 
  -2   4  14        2.72        2.86      3.92 o 
  -1   4  14       17.82       12.97      3.69 o 
   0   4  14        4.18        3.51      3.76 o 
   1   4  14        9.46        8.70      3.92 o 
   2   4  14        1.37        1.00      4.47 o 
   3   4  14        0.79       -0.15      0.97 o 
   4   4  14        1.20        1.37      4.39 o 
  -7   5  14        3.08        2.34      6.84 o 
  -6   5  14        0.23        0.32      3.55 o 
  -5   5  14        0.44       -2.53      4.78 o 
  -4   5  14        4.32        6.89      5.74 o 
  -3   5  14        9.67       10.90      6.55 o 
  -2   5  14        1.46        4.65      5.06 o 
  -1   5  14        7.74        7.09      4.37 o 
   0   5  14        2.55        1.93      2.25 o 
   1   5  14        3.37        4.07      4.58 o 
 -13   0  15        0.60        1.71      9.23 o 
 -12   0  15        0.18        2.11      8.73 o 
 -11   0  15        9.35        9.13      8.22 o 
 -10   0  15        0.33       -2.21      5.22 o 
  -9   0  15        6.05        7.32      7.42 o 
  -8   0  15       42.08       40.52      6.02 o 
  -7   0  15        2.62        1.50      5.42 o 
  -6   0  15       84.91      100.00      6.72 o 
  -5   0  15      228.83      243.63      6.63 o 
  -4   0  15        0.25       -0.70      4.52 o 
  -3   0  15      113.73      127.85      5.00 o 
  -2   0  15        0.68        0.09      1.30 o 
  -1   0  15        0.08        0.41      1.27 o 
   0   0  15        1.21        5.55      3.83 o 
   1   0  15       12.41       10.24      4.24 o 
   2   0  15       10.11        9.23      5.42 o 
   3   0  15        0.08        0.20      6.02 o 
   4   0  15        0.01       -0.80     11.53 o 
   5   0  15        4.50        0.70      8.02 o 
   6   0  15        5.86        6.52      8.93 o 
   7   0  15        8.41       12.14      9.13 o 
 -13   1  15        2.89        2.96      6.84 o 
 -12   1  15        0.91        3.63      7.70 o 
 -11   1  15        4.02        9.10      5.85 o 
 -10   1  15        4.14        6.00      4.92 o 
  -9   1  15       79.71       69.99      4.77 o 
  -8   1  15        1.11       -1.06      3.76 o 
  -7   1  15       14.59       13.18      3.83 o 
  -6   1  15       20.93       18.50      3.31 o 
  -5   1  15       51.57       54.62      2.39 o 
  -4   1  15       28.23       28.27      2.36 o 
  -3   1  15       27.90       32.52      2.77 o 
  -2   1  15       41.62       43.26      3.00 o 
  -1   1  15      127.73      148.44      3.65 o 
   0   1  15       35.98       37.92      2.62 o 
   1   1  15        5.81        6.00      2.72 o 
   2   1  15        7.56        7.64      4.91 o 
   3   1  15       11.72       16.99      4.86 o 
   4   1  15       32.11       31.38      5.21 o 
   5   1  15       24.32       23.65      5.64 o 
   6   1  15        1.25        0.82      5.16 o 
 -12   2  15        6.97        6.23      5.00 o 
 -11   2  15        4.15        5.32      4.51 o 
 -10   2  15       22.44       18.61      3.80 o 
  -9   2  15        5.06        5.01      5.50 o 
  -8   2  15       15.06        9.03      3.74 o 
  -7   2  15        8.73        4.77      3.96 o 
  -6   2  15        6.99        9.01      3.63 o 
  -5   2  15       11.71       10.92      3.00 o 
  -4   2  15        5.11        8.11      3.05 o 
  -3   2  15       19.61       18.23      3.15 o 
  -2   2  15       65.26       62.54      2.94 o 
  -1   2  15        6.48        5.20      3.49 o 
   0   2  15       10.86        8.22      3.03 o 
   1   2  15       89.32       89.98      3.30 o 
   2   2  15       34.07       32.98      4.00 o 
   3   2  15       10.37       10.09      5.28 o 
   4   2  15        7.05        7.73      4.34 o 
   5   2  15        5.42        5.26      4.88 o 
   6   2  15        2.13        1.31      5.92 o 
 -11   3  15        7.03        5.13      4.93 o 
 -10   3  15       15.82       17.80      5.25 o 
  -9   3  15       33.02       31.08      4.28 o 
  -8   3  15        9.47        7.89      4.41 o 
  -7   3  15       15.00       12.49      4.33 o 
  -6   3  15        1.08        1.85      3.94 o 
  -5   3  15       33.85       37.43      3.31 o 
  -4   3  15       23.98       25.35      3.31 o 
  -3   3  15        0.95        1.41      2.56 o 
  -2   3  15       17.10       14.95      3.15 o 
  -1   3  15       59.88       56.80      3.35 o 
   0   3  15       14.23        9.91      3.72 o 
   1   3  15       10.56       11.77      3.45 o 
   2   3  15       21.92       19.50      4.51 o 
   3   3  15        7.29        7.47      5.42 o 
   4   3  15        3.45        1.36      8.03 o 
   5   3  15        0.59        1.51      6.95 o 
  -9   4  15        4.04        5.83      5.70 o 
  -8   4  15       10.05        7.45      4.61 o 
  -7   4  15        9.75        7.97      5.46 o 
  -6   4  15       10.19        5.56      5.86 o 
  -5   4  15       26.82       27.52      5.92 o 
  -4   4  15        7.52        9.26      4.72 o 
  -3   4  15        2.23        0.79      4.39 o 
  -2   4  15       11.66       14.19      3.84 o 
  -1   4  15       19.84       19.59      4.18 o 
   0   4  15        3.05       -0.02      4.38 o 
   1   4  15        1.15        0.17      4.12 o 
   2   4  15        1.73        1.07      4.77 o 
   3   4  15        0.19       -0.38      4.59 o 
  -4   5  15        2.84        2.46      6.85 o 
  -3   5  15        0.34        2.03      6.59 o 
 -12   0  16        0.24        0.00      0.20 o 
 -11   0  16       27.46       24.27      6.62 o 
 -10   0  16        0.79       -1.10     11.23 o 
  -9   0  16       41.82       37.61      6.62 o 
  -8   0  16        0.65       -0.90      2.81 o 
  -7   0  16        0.11        1.40      5.62 o 
  -6   0  16      103.21      113.24      7.62 o 
  -5   0  16       16.76       13.74      4.52 o 
  -4   0  16      371.14      397.01      8.23 o 
  -3   0  16       43.31       43.64      4.45 o 
  -2   0  16       73.80       78.23      4.45 o 
  -1   0  16       62.01       63.61      5.87 o 
   0   0  16        3.04        3.57      4.65 o 
   1   0  16        7.60        7.45      4.14 o 
   2   0  16        0.68        1.71      6.82 o 
   3   0  16        5.72        3.01      6.62 o 
   4   0  16        5.26        4.41      8.32 o 
   5   0  16        0.83       -0.50     14.54 o 
   6   0  16        2.40        5.22      8.63 o 
 -12   1  16        2.86        4.88      5.37 o 
 -11   1  16        4.50        6.07      5.61 o 
 -10   1  16       25.30       28.58      5.57 o 
  -9   1  16       24.99       19.97      5.42 o 
  -8   1  16        4.17        6.17      5.14 o 
  -7   1  16        5.74        4.21      3.81 o 
  -6   1  16       18.11       20.31      4.08 o 
  -5   1  16       23.83       21.04      3.70 o 
  -4   1  16        2.62        0.97      2.35 o 
  -3   1  16       33.72       37.74      2.92 o 
  -2   1  16        6.25        6.01      3.11 o 
  -1   1  16       53.25       60.89      2.99 o 
   0   1  16        7.35       10.17      3.13 o 
   1   1  16       58.33       55.60      3.85 o 
   2   1  16        4.77        5.90      7.60 o 
   3   1  16        0.04        0.13      3.91 o 
   4   1  16        5.46        5.82      5.48 o 
   5   1  16        4.60        5.08      5.73 o 
 -12   2  16        0.04       -0.04      5.98 o 
 -11   2  16        5.31        7.64      5.56 o 
 -10   2  16        1.26        1.60      3.61 o 
  -9   2  16        6.17        4.44      4.37 o 
  -8   2  16        4.68        3.82      4.36 o 
  -7   2  16        0.61       -2.05      4.00 o 
  -6   2  16       57.34       46.54      3.87 o 
  -5   2  16       33.97       28.58      3.41 o 
  -4   2  16      133.16      147.10      3.93 o 
  -3   2  16        4.84        3.05      3.12 o 
  -2   2  16       11.31       10.77      3.41 o 
  -1   2  16       15.73       11.11      4.00 o 
   0   2  16       13.31       11.62      3.38 o 
   1   2  16        7.76        8.60      4.15 o 
   2   2  16        3.16        0.21      2.90 o 
   3   2  16       25.27       26.65      4.93 o 
   4   2  16       15.36       15.70      5.33 o 
   5   2  16        5.79        3.61      7.09 o 
 -10   3  16        4.58        4.75      5.03 o 
  -9   3  16        5.64        4.71      6.38 o 
  -8   3  16        8.68        9.77      4.62 o 
  -7   3  16       19.99       18.45      4.56 o 
  -6   3  16        7.75        7.93      4.31 o 
  -5   3  16       26.11       25.25      3.82 o 
  -4   3  16        7.47       10.61      3.77 o 
  -3   3  16       33.81       29.45      3.16 o 
  -2   3  16       24.57       21.20      3.55 o 
  -1   3  16        0.79        0.95      3.24 o 
   0   3  16        4.94        2.92      4.67 o 
   1   3  16        3.86        5.30      4.14 o 
   2   3  16        0.04        1.33      5.78 o 
   3   3  16        2.90        1.16      6.84 o 
  -8   4  16        8.57        7.66      6.49 o 
  -7   4  16        0.64       -0.04      3.51 o 
  -6   4  16        9.76       14.42      6.36 o 
  -5   4  16       11.54       16.45      6.17 o 
  -4   4  16        5.71        3.23      4.53 o 
  -3   4  16        6.57        6.10      4.71 o 
  -2   4  16       29.82       28.64      4.25 o 
  -1   4  16        0.12        0.18      2.76 o 
   0   4  16        1.31        1.00      2.62 o 
   1   4  16        0.06        1.16      4.42 o 
 -12   0  17        9.18       19.86      8.53 o 
 -11   0  17        4.07        6.62      9.43 o 
 -10   0  17        2.74        2.11      7.92 o 
  -9   0  17        3.36        2.51      6.22 o 
  -8   0  17        1.78        0.80      6.42 o 
  -7   0  17       62.66       57.97      6.42 o 
  -6   0  17       21.67       26.18      7.62 o 
  -5   0  17        0.91        0.47      4.12 o 
  -4   0  17       37.34       39.84      4.70 o 
  -3   0  17        4.37        5.98      4.93 o 
  -2   0  17       63.90       67.16      4.56 o 
  -1   0  17        1.08       -0.07      0.80 o 
   0   0  17        0.03        2.30      6.59 o 
   1   0  17       20.52       22.97      8.02 o 
   2   0  17       10.84       16.45      8.43 o 
   3   0  17        0.79        3.41      7.62 o 
   4   0  17        2.72        0.80      9.33 o 
 -11   1  17        2.59        2.48      5.85 o 
 -10   1  17        3.29        2.73      6.06 o 
  -9   1  17        0.12        0.80      7.64 o 
  -8   1  17        3.19        2.69      5.06 o 
  -7   1  17        8.10        5.22      4.63 o 
  -6   1  17        0.15       -0.19      0.88 o 
  -5   1  17        8.27        7.38      3.82 o 
  -4   1  17       53.02       53.40      4.11 o 
  -3   1  17       11.62        9.44      3.41 o 
  -2   1  17       57.84       71.89      3.42 o 
  -1   1  17       31.25       32.87      3.58 o 
   0   1  17        3.58        6.83      3.55 o 
   1   1  17        7.31        9.14      5.18 o 
   2   1  17       24.13       27.63      5.45 o 
   3   1  17       15.23       15.29      5.71 o 
   4   1  17        2.69        4.40      6.54 o 
 -11   2  17        3.45        1.62      6.49 o 
 -10   2  17        1.88        4.06      6.30 o 
  -9   2  17        3.07        3.59      5.26 o 
  -8   2  17        2.86        0.82      1.77 o 
  -7   2  17        1.02       -0.13      2.88 o 
  -6   2  17        1.03       -1.12      6.09 o 
  -5   2  17       30.55       27.88      4.43 o 
  -4   2  17        2.28        4.08      3.72 o 
  -3   2  17       22.81       25.06      3.73 o 
  -2   2  17       59.24       60.62      3.62 o 
  -1   2  17        6.65        9.38      4.47 o 
   0   2  17       10.75        9.73      4.44 o 
   1   2  17        1.39        0.57      3.62 o 
   2   2  17       15.85       18.40      5.28 o 
   3   2  17        8.69        6.60      6.45 o 
  -9   3  17        0.53        1.86      7.19 o 
  -8   3  17        1.31        3.44      8.34 o 
  -7   3  17        0.93        1.51      3.53 o 
  -6   3  17        3.78        3.77      4.51 o 
  -5   3  17        4.71        3.37      4.11 o 
  -4   3  17       10.73        8.77      3.85 o 
  -3   3  17        4.05        3.28      4.03 o 
  -2   3  17        5.07        3.88      4.14 o 
  -1   3  17       12.91       14.02      4.05 o 
   0   3  17        3.43        3.02      4.41 o 
   1   3  17       15.09       17.18      4.85 o 
   2   3  17        3.72        2.77      6.33 o 
  -5   4  17        4.55        6.63      6.60 o 
  -4   4  17        7.89        5.17      5.67 o 
  -3   4  17        0.80       -0.50      1.76 o 
  -2   4  17       12.23       14.10      4.48 o 
 -11   0  18        1.06       -2.11     29.19 o 
 -10   0  18        1.16        4.01      7.42 o 
  -9   0  18        3.15        3.81      7.52 o 
  -8   0  18        0.20       -2.81      6.82 o 
  -7   0  18       18.40       19.86      7.92 o 
  -6   0  18        1.03       -0.70      2.61 o 
  -5   0  18        0.32       -0.29      3.63 o 
  -4   0  18        7.42        7.51      4.89 o 
  -3   0  18        0.00        0.76      4.55 o 
  -2   0  18       25.49       30.28      5.31 o 
  -1   0  18        1.76        5.66      5.47 o 
   0   0  18        4.42        2.31      8.73 o 
   1   0  18        3.07        9.13      8.43 o 
   2   0  18        0.71        2.31      9.33 o 
   3   0  18        6.02        6.42      8.83 o 
 -10   1  18       10.98       13.21      6.30 o 
  -9   1  18        2.47        2.71      5.46 o 
  -8   1  18        3.50        8.77      5.79 o 
  -7   1  18        8.29        7.26      4.60 o 
  -6   1  18        5.76        2.96      3.52 o 
  -5   1  18       13.97       10.38      4.74 o 
  -4   1  18       43.33       48.22      4.32 o 
  -3   1  18        2.54        5.54      3.98 o 
  -2   1  18        4.58        5.54      3.74 o 
  -1   1  18        5.22        5.05      3.85 o 
   0   1  18        0.88       -0.06      0.40 o 
   1   1  18       26.85       31.45      6.32 o 
   2   1  18        3.24        1.81      6.74 o 
  -9   2  18        4.86        2.96      5.18 o 
  -8   2  18        3.52        2.81      5.47 o 
  -7   2  18        1.93        1.79      4.58 o 
  -6   2  18        3.57        4.06      4.91 o 
  -5   2  18        5.38        3.70      4.72 o 
  -4   2  18        1.84        1.62      5.51 o 
  -3   2  18        0.74        1.89      4.17 o 
  -2   2  18        0.44        1.59      3.96 o 
  -1   2  18       19.83       15.85      4.81 o 
   0   2  18       15.50       15.69      4.73 o 
   1   2  18       10.01        9.20      5.98 o 
  -7   3  18        1.51       -0.27      3.96 o 
  -6   3  18        4.61        3.96      5.11 o 
  -5   3  18        1.92        1.93      4.87 o 
  -4   3  18        5.22        4.05      4.92 o 
  -3   3  18        1.83        0.52      1.52 o 
  -2   3  18        7.47        8.19      4.54 o 
  -1   3  18        7.70        8.80      4.57 o 
  -9   0  19        0.00       -1.00     30.79 o 
  -8   0  19        0.07        0.80      7.82 o 
  -7   0  19        0.55        0.90      9.13 o 
  -6   0  19        3.12       -2.11      5.12 o 
  -5   0  19       18.99       18.59      5.66 o 
  -4   0  19        3.81        4.48      6.05 o 
  -3   0  19        5.56        1.53      5.51 o 
  -2   0  19       35.79       37.15      6.17 o 
  -1   0  19        8.87        7.35      5.51 o 
   1   0  19        1.35       -3.11      7.72 o 
  -9   1  19        4.71        4.99      6.00 o 
  -8   1  19        5.07        6.96      6.74 o 
  -7   1  19        0.20        2.35      5.90 o 
  -6   1  19        4.18        3.25      5.27 o 
  -5   1  19       24.81       25.98      5.21 o 
  -4   1  19        9.23       12.15      4.71 o 
  -3   1  19        4.56        6.40      4.32 o 
  -2   1  19        3.95        4.64      4.17 o 
  -1   1  19        0.92        2.58      5.38 o 
   0   1  19       13.32       10.80      6.77 o 
   1   1  19        1.11        3.76      6.99 o 
  -7   2  19        0.78        4.27      4.93 o 
  -6   2  19        9.87       17.43      4.89 o 
  -5   2  19        0.37        2.69      4.21 o 
  -4   2  19        0.17       -0.15      1.37 o 
  -3   2  19       10.32        9.69      4.15 o 
  -2   2  19        3.28        4.03      4.59 o 
  -1   2  19        2.63        5.92      5.12 o 
  -7   0  20        5.71        6.62      9.03 o 
  -6   0  20        0.01       -1.40      5.01 o 
  -5   0  20        0.00        2.30      6.66 o 
  -4   0  20       34.51       32.69      6.46 o 
  -3   0  20        2.03        1.44      4.31 o 
  -2   0  20        0.76        1.02      6.97 o 
  -6   1  20        1.59        1.75      4.80 o 
  -5   1  20        1.66        2.85      5.47 o 
  -4   1  20        2.58        3.48      5.38 o 
  -3   1  20        2.44        4.43      4.58 o 
                                                 
